# Supplementary material for: Comparison of Small RNA Profiles of Glycine max and Glycine soja at Early Developmental Stages
Source: Int J Mol Sci. 2016 Dec 6;17(12):2043. doi: 10.3390/ijms17122043 (PMC5187843; doi:10.3390/ijms17122043)
Supplement: Supplementary file 1 [file ijms-17-02043-s001.zip]

Archive with 8 entries (7 files):
- ijms-160957-Supplementary Materials/
- ijms-160957-Supplementary Materials/ijms-160957-SI.pdf
- ijms-160957-Supplementary Materials/Supplemental Table 1. Mapping statistics.xlsx
- ijms-160957-Supplementary Materials/Supplemental Table 2. Known miRNA summary.xlsx
- ijms-160957-Supplementary Materials/Supplemental Table 3. Novel miRNA summary.xlsx
- ijms-160957-Supplementary Materials/Supplemental Table 4. Pairwise comparisons.xlsx
- ijms-160957-Supplementary Materials/Supplemental Table 5. Candidate phasiRNAs.xlsx
- ijms-160957-Supplementary Materials/Supplemental Table 6. Candidate miRNAs and triggered phasiRNA.xlsx
