# Supplementary material for: Comparison of Small RNA Profiles of Glycine max and Glycine soja at Early Developmental Stages
Source: Int J Mol Sci. 2016 Dec 6;17(12):2043. doi: 10.3390/ijms17122043 (PMC5187843; doi:10.3390/ijms17122043)
Supplement: Supplementary file 1 [file ijms-17-02043-s001.zip › ijms-160957-Supplementary Materials/Supplemental Table 1. Mapping statistics.xlsx]

## Sheet: Sheet1
Supplemental Table 1. Mapping statistics of miRNAs in wild (W05) and cultivated (C08) soybean accessions using the Glycine max William 82 reference genome Wm82.a2.v1
	Mapping Statistics				Clean Reads Statistics				Mapping/Clean reads
	W05(uniq)	C08(uniq)	W05(total)	C08(total)	W05(uniq)	C08(uniq)	W05(total)	C08(total)	W05(total)	C08(total)
Germinating aerial	1585794	1523756	11882016	12247888	2055764	2566785	14018805	14539605	0.848	0.842
Germinating roots	1334839	1842198	10432204	12393554	2725595	2421825	14248342	13180482	0.732	0.94
Young seedling aerial	1341207	1644953	8496750	9789591	2347292	2425222	11770944	11684055	0.722	0.838
Young seedling roots	1747539	1609376	8319280	7740439	2860395	3322673	10632378	11513996	0.782	0.672
Seedling primary leaves	1311812	1743663	11389942	12080270	2471333	2263756	14426759	14524980	0.79	0.832
Seedling roots	1510709	1264544	7734103	6683611	3159833	3130393	12309906	11427536	0.628	0.585
Seedling trifoliates	1062880	1546819	5720605	6919808	2562068	2204759	9405509	8457192	0.608	0.818
