# Supplementary material for: Comparison of Small RNA Profiles of Glycine max and Glycine soja at Early Developmental Stages
Source: Int J Mol Sci. 2016 Dec 6;17(12):2043. doi: 10.3390/ijms17122043 (PMC5187843; doi:10.3390/ijms17122043)
Supplement: Supplementary file 1 [file ijms-17-02043-s001.zip › ijms-160957-Supplementary Materials/Supplemental Table 2. Known miRNA summary.xlsx]

## Sheet: a
Supplemental Table 2a. Summary of counts of all known miRNAs
miRNA_ID	gwa	gwr	gca	gcr	ywa	ywr	yca	ycr	swp	swr	swt	scp	scr	sct	C08(total)	W05(total)	SUM
gma-miR1507a	182972	121467	147121	154621	158827	201492	191745	184976	177923	139694	279513	130064	174942	382733	1.3662e+06	1.26189e+06	2.62809e+06
gma-miR1507b	183877	122009	146946	154446	158730	200660	192133	185971	177681	140029	279706	130007	175581	380761	1.36584e+06	1.26269e+06	2.62854e+06
gma-miR1507c-3p	547.521	261.214	370.756	475.618	216.728	240.67	250.699	203.457	304.989	282.243	445.262	283.289	332.62	841.308	2757.75	2298.63	5056.37
gma-miR1507c-5p	96.6731	515.449	40.7139	193.703	500.261	248.663	503.387	307.328	406.345	306.575	430.309	643.685	856.291	225.307	2770.42	2504.27	5274.69
gma-miR1508a	7768.12	3601.17	4677.77	6762.32	5446.16	1597.66	9750.73	2319.41	8054.1	1865.73	6256.92	13716.9	5897.83	6356.55	49481.5	34589.9	84071.3
gma-miR1508c	6236.3	2706.86	3911.13	5250.89	4270.86	1171.38	7574.69	1740.1	6036.2	1232.14	5040.76	9919.57	4751.52	4968.75	38116.6	26694.5	64811.1
gma-miR1509a	8082.75	5968.04	6684.01	13225.4	2592.19	4936.85	2799.47	5502.99	3738.19	6541.23	3193.26	2934.02	11527.6	4930.4	47604	35052.5	82656.5
gma-miR1509b	1661.02	902.285	1569.65	3029.22	993.53	1789.49	1500.88	2598.9	735.29	1191.26	867.263	566.577	2790.16	1124.14	13179.5	8140.14	21319.7
gma-miR1510a-3p	1482.61	326.019	1046.43	1654.2	356.552	682.047	482.164	791.342	280.111	480.787	305.702	183.271	512.675	414.662	5084.75	3913.83	8998.58
gma-miR1510a-5p	25261.6	34710.6	2240.13	9956.14	24490.2	48293.9	29189.8	77416.6	9793.73	23020.4	18176	25884.3	37210.9	12264.9	194163	183746	377909
gma-miR1510b-3p	860.391	178.463	572.593	739.344	281.979	496.438	340.234	620.01	179.676	220.928	245.891	104.487	206.17	304.405	2887.24	2463.77	5351.01
gma-miR1510b-5p	21456.2	51477.1	2822.25	11504.9	73214.4	37295.9	45917	62166.9	11916.7	14676.7	44296.9	36414	23239.4	38350.2	220415	254334	474749
gma-miR1511	39.5481	109.67	210228	332721	13.2056	63.9419	87058.2	139262	16.5855	31.1441	31.5671	38545.7	108708	84949.3	1.00147e+06	305.662	1.00178e+06
gma-miR1512a-3p	4.39423	48.853	0	50.0171	0.776802	95.9129	1.98967	127.429	1.84283	138.202	0	0.558755	118.204	0	298.198	289.982	588.18
gma-miR1512a-5p	0	0	19.9238	56.383	0	0	4.64257	538.627	0	0	0	2.23502	332.62	0	954.431	0	954.431
gma-miR1512b	201.256	3977.03	269.405	6057.53	477.733	4312.53	535.885	6388.56	556.535	7646.85	500.089	781.698	10987.5	264.856	25285.4	17672	42957.4
gma-miR1512c	377.025	10.967	24.2551	1.81881	63.6978	7.10466	39.1302	41.7623	47.9136	2.91976	9.96854	10.0576	42.6084	11.9844	171.617	519.597	691.213
gma-miR1513a-3p	0.878847	1.994	0	0	0	0.888083	0	0	0	0	0	0	0	2.39689	2.39689	3.76093	6.15782
gma-miR1513a-5p	29.0019	36.889	23.3888	52.7453	17.8665	34.6352	22.5496	42.8331	15.6641	18.4918	23.2599	10.0576	19.2425	17.9767	188.794	175.808	364.602
gma-miR1513b	446.454	772.675	277.201	878.483	320.043	376.547	236.108	354.444	309.596	545.995	503.411	274.907	452.199	491.362	2964.7	3274.72	6239.43
gma-miR1513c	426.241	724.819	292.794	811.187	290.524	389.868	246.056	312.682	327.103	526.53	516.703	289.994	377.978	517.728	2848.42	3201.79	6050.21
gma-miR1514a-3p	10.5462	29.91	6.93002	9.09403	25.6345	11.5451	7.29547	6.42497	4.60708	6.81277	4.98427	9.49883	6.87232	10.786	56.9016	94.0398	150.941
gma-miR1514a-5p	783.052	661.011	1323.63	1514.16	1347.75	1531.94	1192.48	1344.96	613.663	553.781	2369.19	391.687	775.198	1289.53	7831.64	7860.39	15692
gma-miR1514b-3p	4.39423	6.979	2.59876	4.54701	4.66081	2.66425	4.64257	0	7.37133	0.973253	3.32285	2.79377	1.37446	0	15.9566	30.3657	46.3223
gma-miR1514b-5p	7.90962	0	17.3251	5.45642	34.9561	18.6497	19.2335	21.4166	1.84283	2.91976	28.2442	0.558755	1.37446	10.786	76.1508	94.5223	170.673
gma-miR1515a	117.765	97.706	98.7529	137.32	84.6715	106.57	204.273	96.3745	94.9059	57.4219	51.5041	64.8155	112.706	50.3346	764.577	610.545	1375.12
gma-miR1515b	365.6	294.115	301.456	403.775	250.907	312.605	482.164	286.982	290.246	176.159	167.804	215.679	255.65	177.37	2123.08	1857.44	3980.51
gma-miR1516a-3p	0	0	0	0	0	0	0	0	0	0	0	0	0	0	0	0	0
gma-miR1516a-5p	3.51539	1.994	7.79628	8.18462	39.6169	33.7471	68.3121	114.579	10.1356	2.91976	9.96854	7.82256	16.4936	15.5798	238.768	101.897	340.665
gma-miR1516b	0	0	0	0	0	0	0	0	0	0	0	0	0	0	0	0	0
gma-miR1516c	0.878847	0	0	0	1.5536	0.888083	0	0	0.921416	0	0	0	0	0	0	4.24195	4.24195
gma-miR1516d	0	0	0	0	0.776802	0	0	0	0	0	0	0	0	0	0	0.776802	0.776802
gma-miR1517	0	0	0.866253	0	0	0	0	0	0	0	0	0	0	0	0.866253	0	0.866253
gma-miR1518	1.75769	0	2.59876	0	2.33041	1.77617	3.31612	1.07083	0	0	0	1.11751	1.37446	3.59533	13.073	5.86427	18.9373
gma-miR1519	0	0	0	0	0	0	0	0	0	0	0	0	0	0	0	0	0
gma-miR1520a	3.51539	0	2.59876	2.72821	1.5536	5.3285	2.6529	5.35414	0.921416	2.91976	1.66142	1.11751	0	5.99222	20.4437	15.9001	36.3438
gma-miR1520b	144.131	158.523	41.5801	87.3026	90.8859	125.22	31.8348	73.8871	81.0846	161.56	141.221	31.2903	72.8466	88.6849	427.426	902.625	1330.05
gma-miR1520c	0	0	0	0.909403	0	1.77617	0.663224	2.14166	0.921416	0	0	0.558755	1.37446	0	5.6475	2.69758	8.34508
gma-miR1520d	15.8192	22.931	19.9238	19.0975	11.652	23.0901	10.6116	23.5582	17.5069	32.1174	41.5356	6.1463	27.4893	35.9533	142.78	164.652	307.432
gma-miR1520e	16.6981	45.862	21.6563	25.4633	29.5185	38.1875	13.2645	20.3457	62.6563	30.1708	24.9214	22.3502	31.6127	28.7627	163.455	248.015	411.47
gma-miR1520f-3p	29.8808	11.964	28.5864	28.1915	20.9737	51.5088	25.2025	57.8247	17.5069	37.9569	41.5356	13.4101	39.8595	89.8833	282.958	211.327	494.285
gma-miR1520f-5p	0	0	3.46501	0.909403	0	1.77617	0.663224	2.14166	0	0.973253	0	0.558755	1.37446	0	9.11251	2.74942	11.8619
gma-miR1520g	21.9712	15.952	14.7263	18.1881	17.8665	38.1875	15.9174	33.1957	15.6641	28.2243	61.4727	10.0576	27.4893	37.1518	156.726	199.338	356.064
gma-miR1520h	15.8192	15.952	10.395	6.36582	10.0984	11.5451	6.63224	4.28331	20.2712	28.2243	19.9371	5.02879	10.9957	16.7782	60.4791	121.847	182.326
gma-miR1520i	2.63654	2.991	4.33127	1.81881	3.10721	7.10466	1.98967	3.21248	3.68566	4.86627	1.66142	1.11751	1.37446	1.19844	15.0426	26.0528	41.0954
gma-miR1520j	10.5462	2.991	2.59876	5.45642	10.8752	5.3285	5.3058	11.7791	4.60708	2.91976	6.6457	3.91128	9.62125	11.9844	50.6571	43.9134	94.5705
gma-miR1520k	21.0923	17.946	19.9238	15.4598	6.99122	14.2093	11.938	27.8415	14.7427	21.4116	38.2127	9.49883	13.7446	40.7471	139.154	134.606	273.76
gma-miR1520l	20.2135	8.973	13.86	13.641	13.2056	19.5378	8.62192	18.2041	15.6641	21.4116	33.2285	5.02879	10.9957	28.7627	99.1143	132.234	231.348
gma-miR1520m	4.39423	1.994	6.06377	9.09403	5.43762	0.888083	5.3058	7.4958	12.8998	11.679	16.6142	4.47004	12.3702	17.9767	62.7763	53.907	116.683
gma-miR1520n	6.15193	9.97	7.79628	13.641	6.21442	6.21658	15.9174	16.0624	5.5285	10.7058	9.96854	8.94007	30.2382	35.9533	128.549	54.7557	183.304
gma-miR1520o	2.63654	1.994	1.73251	0.909403	1.5536	0	1.98967	1.07083	0.921416	6.81277	0	2.79377	1.37446	5.99222	15.8629	13.9183	29.7812
gma-miR1520p	8.78847	2.991	15.5926	9.09403	6.21442	5.3285	3.97935	23.5582	1.84283	4.86627	8.30712	3.91128	8.24679	8.38911	72.7713	38.3386	111.11
gma-miR1520q	29.8808	23.928	30.3189	37.2855	28.7417	53.285	37.1406	53.5414	23.9568	42.8231	56.4884	17.3214	39.8595	97.074	312.541	259.104	571.645
gma-miR1520r	25.4865	10.967	21.6563	31.8291	9.32163	32.8591	43.7728	64.2497	11.9784	23.3581	29.9056	26.2615	50.8552	69.5098	308.134	143.876	452.011
gma-miR1521a	0	0	0	0.909403	0	0	0.663224	3.21248	0	0	0	1.11751	5.49786	1.19844	12.5989	0	12.5989
gma-miR1521b	3.51539	0	1.73251	0	2.33041	3.55233	2.6529	4.28331	0.921416	2.91976	1.66142	2.23502	0	0	10.9037	14.9007	25.8045
gma-miR1522	0	0	0	0	0	0	0	0	0	0	0	0	0	0	0	0	0
gma-miR1523a	326.052	382.848	375.088	408.322	1375.72	1013.3	2412.81	2221.97	542.714	471.054	475.167	1029.23	1628.74	351.144	8427.3	4586.86	13014.2
gma-miR1523b	0	0	0.866253	0	0	0	0	0	0	0	0	0	0	0	0.866253	0	0.866253
gma-miR1524	0	0	0	0	0	0	0	0	0	0	0	0	0	0	0	0	0
gma-miR1526	0	0	3.46501	7.27522	0	0	1.98967	9.63745	0	0	0	5.02879	6.87232	5.99222	40.2607	0	40.2607
gma-miR1528	0	0	0.866253	0	0	0	0	0	0	0	0	0	0	0	0.866253	0	0.866253
gma-miR1529	0.878847	2.991	3.46501	0	0	0	0.663224	0	3.68566	3.89301	0	0.558755	2.74893	2.39689	9.83281	11.4485	21.2813
gma-miR1530	0	0	0	0	0	0	0	0	0	0	0	0	0	0	0	0	0
gma-miR1531-3p	1.75769	0.997	4.33127	5.45642	2.33041	5.3285	1.98967	6.42497	0	2.91976	4.98427	1.67626	2.74893	4.79378	27.4213	18.3176	45.7389
gma-miR1531-5p	628.375	1414.74	1041.24	3299.31	548.423	929.822	1916.06	4174.09	741.74	1088.1	634.664	2336.15	6171.35	1663.44	20601.6	5985.86	26587.5
gma-miR1532	67.6712	73.778	42.4464	67.2958	24.0809	59.5015	19.8967	50.3289	26.7211	61.3149	71.4412	24.5852	70.0977	47.9378	322.589	384.509	707.097
gma-miR1533	0	0	0	0	0	0	0	0	0	0	0	0	0	0	0	0	0
gma-miR1534	0	0	0	0	0	0	0	0	0	0	1.66142	0	0	0	0	1.66142	1.66142
gma-miR1535a	71.1866	50.847	15.5926	56.383	212.067	212.252	306.41	329.815	328.024	130.416	9.96854	521.877	492.058	15.5798	1737.72	1014.76	2752.48
gma-miR1535b	109.856	98.703	22.5226	113.675	558.521	531.961	693.07	753.863	739.897	291.003	23.2599	1109.69	1065.21	17.9767	3776	2353.2	6129.2
gma-miR1536	230.258	58.823	14.7263	15.4598	91.6627	76.3751	9.94837	9.63745	89.3774	74.9405	171.127	7.26381	10.9957	15.5798	83.6113	792.563	876.174
gma-miR156a	64790.3	34803.3	43809.9	12975.4	49475.3	13127.6	44797.5	15671.6	64210.7	17332.7	53650.7	49339.1	28724.9	35868.2	231187	297391	528577
gma-miR156aa	0	3.988	0	0	0	0	0	0	0	1.94651	0	0	0	0	0	5.93451	5.93451
gma-miR156ab	0	0	0	0	0	0	0	0	0	0	0	0	0	0	0	0	0
gma-miR156b	84881.6	1634.08	121988	587.474	5933.99	105.682	13793.1	51.3998	6206.66	15.572	59.8113	6803.4	87.9657	55.1284	143367	98837.4	242204
gma-miR156c	375900	439116	136914	198343	250951	111584	149062	76792.3	453701	90552.4	227691	239780	159338	107029	1.06726e+06	1.9495e+06	3.01675e+06
gma-miR156d	94882	112415	35131.8	52105.1	63136.2	28396.4	37664.5	19730	114292	22970.7	57643.1	61763.6	41168	26860.7	274424	493736	768159
gma-miR156f	311717	6045.81	443626	1957.03	21660.4	411.182	50371.2	198.103	22850.2	63.2614	235.922	25084.2	296.884	173.774	521708	362984	884692
gma-miR156g	377661	445131	137527	202779	252399	112598	150220	78559.2	455416	92445.4	227628	242835	162469	107153	1.08154e+06	1.96328e+06	3.04482e+06
gma-miR156h	65395.9	34846.2	44868.4	13353.7	50417.6	13917.1	45914.4	17047.6	65332.1	18342.9	55034.7	50657.8	30515.9	37148.2	239506	303286	542792
gma-miR156i	94476.9	111062	34938.6	51686.8	62943.5	28270.3	38091.6	19833.9	113971	23081.7	56882.2	60691.9	41140.5	26700.1	273083	490687	763771
gma-miR156j	95693.2	112767	35643.7	52326.1	63704	28247.2	38213.7	19997.7	115066	23303.6	57781	61816.1	41430.5	27123.2	276551	496561	773112
gma-miR156k	64893.2	34656.7	45039.1	13059.9	50654.5	13501.5	45608	16882.7	65266.7	18341	55244	50548.8	31127.5	36529.8	238796	302558	541353
gma-miR156l	95394.4	112508	35383.8	51669.5	63706.3	28484.4	38258.1	19743.9	115019	23326	57493.6	61637.3	41379.6	27136.4	275209	495931	771139
gma-miR156m	378470	445832	137928	202952	251849	113269	150114	77827.8	455435	92119.4	228223	242853	163494	107643	1.08281e+06	1.9652e+06	3.04801e+06
gma-miR156n	64501.2	34439.4	44872.8	13200	50069.6	13677.4	45406.3	16585	63990.5	18290.3	54865.2	50097.9	30153	36856.9	237172	299834	537006
gma-miR156o	21814.7	11658.9	15002.6	4363.31	16773.5	4567.41	15232.9	5720.36	21610	6114.95	18712.6	16759.3	10235.6	12378.7	79692.9	101252	180945
gma-miR156p	62.3981	29.91	125.607	40.9231	307.614	21.314	462.267	16.0624	909.438	36.9836	691.152	706.266	70.0977	824.53	2245.75	2058.81	4304.56
gma-miR156q	21210.1	11317.9	14474.2	4208.72	16418.5	4292.99	14726.9	5106.78	20551.3	5679.9	17667.6	15865.8	9388.97	11840.6	75612	97138.3	172750
gma-miR156r	177.527	88.733	4443.88	1094.01	321.596	223.797	1173.91	880.221	771.225	244.287	142.882	2651.85	2178.53	89.8833	12512.3	1970.05	14482.3
gma-miR156s	64341.2	34430.4	43423.5	12640.7	48923.8	12780.4	44087.8	15398.5	62619.4	17160.4	53268.6	47998.1	28202.6	35047.3	226799	293524	520323
gma-miR156t	23.7289	6.979	45.0452	18.1881	117.297	5.3285	135.961	9.63745	304.067	8.75928	220.969	239.706	23.3659	282.833	754.736	687.129	1441.87
gma-miR156u	21676.8	11624	14493.3	4275.1	16476.8	4270.79	14890.7	5234.21	21129.9	5838.55	17788.9	16371.5	9486.55	11917.3	76668.7	98805.6	175474
gma-miR156v	21268.1	11290	14418.8	4247.82	16162.9	4215.73	14446.4	5126.05	20771.5	5681.85	18139.4	15940.1	9252.9	11629.7	75061.8	97529.5	172591
gma-miR156w	21985.2	11404.7	14756.6	4379.68	16452.7	4267.24	14722.3	5271.69	21126.2	5754.85	17732.4	16221.2	9514.04	11707.6	76573.1	98723.3	175296
gma-miR156x	20920.9	11366.8	14462.1	4160.52	16374.2	4188.2	14594.9	5198.87	21030.4	5684.77	17775.6	16197.2	9281.76	11675.2	75570.6	97340.9	172911
gma-miR156y	63847.3	34570	43525.8	12815.3	49305.2	12639.2	43991.7	15544.1	62751.2	16965.7	53742.1	48393.2	28263.1	35106	227639	293821	521460
gma-miR156z	0	10.967	0	0	0.776802	2.66425	0	1.07083	0	0.973253	0	0	0	0	1.07083	15.3813	16.4521
gma-miR159b-3p	0	13.958	0.866253	0.909403	0	1.77617	0	1.07083	0	0	0	0	0	0	2.84648	15.7342	18.5807
gma-miR159b-5p	0	0.997	0	0	0	0	0	0	0	0	0	0	0	0	0	0.997	0.997
gma-miR159c	0	2.991	0	0	0	5.3285	0	3.21248	0.921416	0.973253	0	0	0	0	3.21248	10.2142	13.4267
gma-miR159d	46.5789	54.835	51.1089	13.641	41.1705	17.7617	33.8244	22.4874	40.5423	24.3313	49.8427	55.8755	42.6084	33.5564	253.102	275.062	528.165
gma-miR159e-3p	6218.72	6379.81	16481.3	4215.08	5836.12	5551.4	11010.2	10942.8	3357.64	10349.6	2739.69	4333.7	7809.71	4187.36	58980.2	40432.9	99413.1
gma-miR159e-5p	10.5462	1.994	4.33127	5.45642	5.43762	5.3285	9.94837	2.14166	5.5285	6.81277	9.96854	3.35253	1.37446	5.99222	32.5969	45.6161	78.213
gma-miR159f-3p	0	11.964	0	0	0	2.66425	0	3.21248	0	0.973253	0	0	1.37446	0	4.58695	15.6015	20.1885
gma-miR159f-5p	0	0.997	0	0	0	0	0	0	0	0	0	0	0	0	0	0.997	0.997
gma-miR160a-3p	44.8212	341.971	63.2365	158.236	82.3411	81.7036	63.0063	102.8	31.3281	87.5928	24.9214	36.319	142.944	34.7549	601.297	694.679	1295.98
gma-miR160a-5p	7.90962	40.877	9.52878	20.0069	10.0984	27.5306	13.2645	37.479	3.68566	46.7161	14.9528	25.144	17.868	1.19844	124.49	151.77	276.26
gma-miR160b	1.75769	13.958	6.93002	4.54701	6.21442	14.2093	6.63224	29.9832	0.921416	26.2778	1.66142	11.7338	19.2425	2.39689	81.4657	65.0001	146.466
gma-miR160c	12.3039	27.916	11.2613	6.36582	6.99122	32.8591	11.2748	34.2665	3.68566	43.7964	13.2914	35.2015	32.9872	1.19844	132.556	140.844	273.399
gma-miR160d	8.78847	30.907	4.33127	13.641	12.4288	34.6352	11.2748	28.9124	4.60708	36.9836	6.6457	33.5253	23.3659	2.39689	117.448	134.996	252.443
gma-miR160e	6.15193	18.943	8.66253	10.9128	12.4288	41.7399	8.62192	46.0456	8.29275	36.9836	8.30712	24.0264	26.1148	1.19844	125.583	132.847	258.43
gma-miR160f	8.78847	28.913	10.395	7.27522	7.76802	31.971	8.62192	33.1957	4.60708	35.0371	3.32285	21.2327	28.8638	4.79378	114.378	120.408	234.786
gma-miR162a	4794.11	2830.48	4169.28	4345.13	2878.05	3261.93	4129.24	3298.15	4533.37	3069.64	3636.86	3911.28	2552.38	4045.95	26451.4	25004.4	51455.8
gma-miR162b	1255.87	738.777	1002.25	1059.45	727.864	820.588	1066.46	794.555	1118.6	721.181	917.106	999.053	666.615	977.93	6566.33	6299.99	12866.3
gma-miR162c	1167.11	725.816	1053.36	1113.11	676.595	782.401	1043.92	814.9	1111.23	773.736	883.877	985.084	589.645	1023.47	6623.49	6120.76	12744.3
gma-miR164a	1406.15	3485.51	1517.68	2443.56	433.456	537.29	588.943	373.719	1439.25	1178.61	707.767	1363.36	1356.6	784.981	8428.84	9188.04	17616.9
gma-miR164b	1400.88	3466.57	1470.9	2455.39	445.108	517.752	595.576	402.631	1385.81	1127.03	682.845	1347.16	1356.6	813.744	8441.99	9025.99	17468
gma-miR164c	7000.01	17705.7	7317.24	11885	2235.64	2703.32	3042.21	2032.43	7080.16	6058.5	3528.86	6817.92	6851.71	4224.52	42171	46312.2	88483.2
gma-miR164d	1436.04	3443.64	1516.81	2431.74	434.233	533.738	584.964	382.286	1450.31	1128	691.152	1327.04	1337.35	826.926	8407.12	9117.11	17524.2
gma-miR164e	1417.58	3551.32	1445.78	2389	461.421	542.618	578.332	404.773	1428.2	1267.18	780.869	1371.74	1309.86	826.926	8326.42	9449.17	17775.6
gma-miR164f	1462.4	3577.24	1492.55	2401.73	433.456	548.835	577.005	358.727	1405.16	1195.15	687.829	1349.39	1371.72	880.856	8431.98	9310.07	17742.1
gma-miR164g	1421.09	3471.56	1359.15	2503.59	428.018	503.543	616.135	413.34	1448.47	1180.56	719.396	1367.27	1406.08	793.37	8458.93	9172.63	17631.6
gma-miR164h	7050.99	17819.4	7274.79	12039.6	2190.58	2658.03	2950.69	2029.22	7133.6	5943.66	3738.2	6765.96	6770.61	4150.21	41981.1	46534.5	88515.5
gma-miR164i	1421.97	3579.23	1481.29	2445.38	452.099	538.178	609.503	384.427	1460.44	1149.41	651.278	1341.57	1346.98	838.911	8448.06	9252.62	17700.7
gma-miR164j	1450.98	3578.23	1502.08	2568.15	435.009	576.366	630.063	383.357	1489.93	1151.36	711.089	1389.06	1322.23	842.506	8637.46	9392.96	18030.4
gma-miR164k	7005.29	17398.7	7264.4	11884.1	2143.97	2670.46	2995.78	1877.16	6990.78	5916.41	3665.1	6643.59	6725.26	4114.26	41504.5	45790.7	87295.2
gma-miR166a-3p	6870.82	8048.78	11749	6642.28	3416.38	5315.17	5106.16	5310.24	5112.94	5268.22	3555.45	2956.37	3557.11	3628.89	38950	37587.8	76537.8
gma-miR166a-5p	3.51539	23.928	3.46501	7.27522	21.7505	23.0901	23.8761	10.7083	2.76425	7.78602	8.30712	5.58755	10.9957	10.786	72.6939	91.1414	163.835
gma-miR166b	7518.53	10482.5	13072.6	8552.02	3824.2	7963.44	5575.06	8313.91	5632.62	7597.21	3774.75	3398.35	5467.62	3668.44	48048	46793.2	94841.2
gma-miR166c-3p	6863.79	8289.06	12234.1	6792.33	3511.15	5514.99	5207.64	5519.05	5361.72	5521.26	3837.89	3074.83	3642.33	3676.83	40147.1	38899.9	79047
gma-miR166c-5p	6.15193	23.928	3.46501	20.0069	27.1881	31.0829	25.2025	20.3457	2.76425	4.86627	3.32285	4.47004	15.1191	7.19066	95.7999	99.3043	195.104
gma-miR166d	7495.68	10418.7	13389.7	8665.7	3887.9	7960.77	5621.49	8695.13	5644.6	7762.67	3856.16	3484.95	5445.63	3832.62	49135.2	47026.4	96161.6
gma-miR166e	2713.88	3298.08	5062.38	2679.1	1350.86	2147.38	2083.85	2256.24	2169.01	2244.32	1558.42	1179.53	1377.21	1556.78	16195.1	15481.9	31677
gma-miR166f	2990.71	4123.59	5272.88	3302.95	1540.4	3102.07	2201.24	3309.93	2298.93	3012.22	1598.29	1384.59	2133.17	1528.02	19132.8	18666.2	37799
gma-miR166g	6952.56	8167.43	12086	6815.97	3441.23	5460.82	5238.15	5558.67	5332.24	5579.66	3645.16	2999.95	3801.77	3767.91	40268.4	38579.1	78847.5
gma-miR166h-3p	1142.5	2660.99	1308.91	1868.82	657.175	2946.66	830.357	3272.45	769.382	3367.46	672.877	507.908	2203.27	541.697	10533.4	12217	22750.5
gma-miR166h-5p	1.75769	11.964	0.866253	8.18462	2.33041	8.88083	1.32645	6.42497	0.921416	24.3313	0	1.67626	28.8638	2.39689	49.7392	50.1857	99.9249
gma-miR166i-3p	2708.61	3340.95	4866.61	2725.48	1467.38	2237.97	2180.02	2426.5	2227.06	2259.89	1518.54	1206.35	1465.18	1492.06	16362.2	15760.4	32122.6
gma-miR166i-5p	1.75769	10.967	0.866253	2.72821	48.9386	14.2093	27.8554	11.7791	18.4283	7.78602	19.9371	8.38132	4.12339	11.9844	67.7181	122.024	189.742
gma-miR166j-3p	3414.32	7485.48	3773.4	5294.54	1899.28	8521.15	2380.31	9215.55	2225.22	9521.33	2126.62	1522.05	6405.01	1731.75	30322.6	35193.4	65516
gma-miR166j-5p	1.75769	11.964	0	10.0034	5.43762	12.4332	1.32645	8.56663	1.84283	12.6523	1.66142	0.558755	20.617	2.39689	43.4691	47.749	91.2181
gma-miR166k	959.7	2863.39	1530.67	2140.73	685.917	3601.17	990.857	4344.35	624.72	2683.26	259.182	521.318	2344.84	195.346	12068.1	11677.3	23745.4
gma-miR166l	9.66731	22.931	2.59876	7.27522	17.0897	11.5451	20.56	13.9208	3.68566	4.86627	1.66142	0.558755	12.3702	7.19066	64.4743	71.4464	135.921
gma-miR166m	74.702	130.607	132.537	95.4873	51.269	84.3678	75.6076	107.083	91.2202	104.138	96.3626	50.2879	65.9743	83.8911	610.868	632.667	1243.53
gma-miR166n	7366.49	10435.6	13044.9	8607.5	3679.71	7866.63	5619.5	8507.73	5610.5	7539.79	3886.07	3401.7	5251.83	3713.98	48147.1	46384.8	94531.9
gma-miR166o	7703.09	10494.4	13307.4	8722.99	3765.16	8015.83	5553.18	8611.6	5677.77	7550.5	3824.6	3451.99	5466.25	3861.39	48974.8	47031.4	96006.1
gma-miR166p	6809.3	8035.82	11994.1	6911.46	3409.39	5540.75	5252.07	5686.1	5323.94	5610.8	3819.61	3058.62	3687.69	3619.3	40209.4	38549.6	78759
gma-miR166q	3058.39	4029.88	5220.04	3413.9	1546.61	3146.48	2284.14	3313.14	2312.75	2975.23	1513.56	1381.24	2118.05	1508.84	19239.4	18582.9	37822.3
gma-miR166r	716.26	4015.92	922.56	2388.09	1285.61	3285.02	1417.31	3198.56	1962.62	2585.93	893.846	1209.14	1983.35	867.673	11986.7	14745.2	26731.9
gma-miR166s	3024.99	4123.59	5235.63	3402.08	1579.24	3084.31	2224.45	3313.14	2284.19	2956.74	1488.64	1338.22	2019.09	1548.39	19081	18541.7	37622.7
gma-miR166t	7500.08	10471.5	13167	8637.51	3786.91	7924.36	5728.93	8559.13	5695.27	7621.54	3831.24	3444.72	5401.65	3731.95	48670.9	46830.9	95501.8
gma-miR166u	3190.21	4363.87	5472.99	3544.85	1562.93	3173.12	2330.57	3383.82	2493.35	3129.01	1616.57	1483.49	2245.88	1502.85	19964.4	19529.1	39493.5
gma-miR167a	2035.41	384.842	2887.22	402.865	741.07	225.573	1385.48	328.744	695.669	304.628	923.752	607.925	427.459	828.125	6867.82	5310.94	12178.8
gma-miR167b	10113.8	1829.5	14375.5	1999.78	3435.02	1182.04	6298.64	1552.7	3482.03	1578.62	4567.25	2899.38	2129.05	4198.15	33453.2	26188.2	59641.4
gma-miR167c	32830.2	976.063	36036.1	1137.66	22430.9	1239.76	37842.9	1459.54	39145.4	1982.52	34042.6	31863	2671.96	35197.1	146208	132647	278856
gma-miR167d	2164.6	416.746	2967.78	414.688	726.31	207.811	1373.54	316.965	692.905	269.591	907.137	610.719	419.212	861.681	6964.59	5385.1	12349.7
gma-miR167e	53222.9	3289.1	179858	3794.03	10503.1	3333.86	24455.1	2776.66	11868.8	5458	11580.1	15397	6795.35	12385.9	245462	99255.9	344718
gma-miR167f	160420	10029.8	540144	11665.8	32155	9739.6	73669.6	8594.47	36549.8	16263.1	34461.3	46506.8	20435.5	36982.8	737999	299619	1.03762e+06
gma-miR167g	35174.1	1121.63	36387.8	1133.12	24595.1	1129.64	41243.9	1423.13	44591	2180.09	37795.7	35094.3	2849.27	38567.1	156699	146587	303286
gma-miR167h	0	0	0	0	0	0	0	0	0	0	0	0	1.37446	0	1.37446	0	1.37446
gma-miR167i	0	0	0	0	0	0	0	0	0	0	0	0	0	0	0	0	0
gma-miR167j	35121.3	1056.82	36556.7	1175.86	24715.5	1162.5	41040.3	1430.63	44391.1	2204.42	37475.1	34908.7	2934.48	38967.4	157014	146127	303141
gma-miR167k	227.621	27.916	807.348	7.27522	269.55	166.071	730.21	179.899	20.2712	114.844	71.4412	13.4101	45.3573	73.1051	1856.6	897.715	2754.32
gma-miR168a	16080.3	20580.1	14559.1	14950.6	7602.57	18465	9536.5	15126.5	15207.1	11563.2	10241	13499	11825.9	7377.62	86875.2	99739.2	186614
gma-miR168b	16142.7	20736.6	14827.7	14743.2	7524.88	18226.1	9507.99	15175.8	15236.5	11734.5	10109.8	13401.7	11885	7270.96	86812.3	99711.1	186523
gma-miR169a	636.285	202.391	1509.88	142.776	160.021	58.6134	223.507	46.0456	167.698	18.4918	294.072	93.8708	17.868	185.759	2219.71	1537.57	3757.28
gma-miR169b	558.068	16.949	1249.14	37.2855	144.485	5.3285	124.023	10.7083	164.012	5.83952	156.174	47.4941	5.49786	46.7393	1520.89	1050.86	2571.74
gma-miR169c	4.39423	35.892	17.3251	42.7419	39.6169	162.519	51.0683	129.57	82.9275	152.801	222.631	74.8731	335.369	212.125	863.073	700.781	1563.85
gma-miR169d	9.66731	2.991	12.9938	0.909403	11.652	7.99274	13.9277	5.35414	7.37133	8.75928	16.6142	12.8514	5.49786	22.7704	74.3047	65.0479	139.353
gma-miR169e	6.15193	1.994	21.6563	3.63761	7.76802	18.6497	15.2542	11.7791	9.21416	10.7058	16.6142	11.7338	10.9957	14.3813	89.4381	71.0979	160.536
gma-miR169f	2297.3	898.297	5010.41	823.919	661.836	245.111	941.115	232.37	1016.32	104.138	940.366	502.32	162.187	709.479	8381.8	6163.37	14545.2
gma-miR169g	1683.87	521.431	4022.88	411.05	401.607	168.736	592.923	122.074	449.651	47.6894	737.672	262.056	93.4636	600.42	6104.87	4010.66	10115.5
gma-miR169h	0	0	0	1.81881	3.10721	7.10466	5.96902	10.7083	7.37133	21.4116	4.98427	7.26381	9.62125	4.79378	40.1749	43.979	84.154
gma-miR169i-3p	0	0	0	0	0	1.77617	0.663224	3.21248	0	1.94651	0	0	1.37446	0	5.25017	3.72267	8.97284
gma-miR169i-5p	0.878847	0	0.866253	2.72821	13.9824	15.9855	9.28514	18.2041	38.6995	56.4487	89.7169	94.4295	72.8466	62.3191	260.679	215.712	476.391
gma-miR169j-3p	79.975	185.442	123.008	369.217	81.5643	142.093	87.5456	111.366	172.305	122.63	53.1656	151.981	203.421	71.9066	1118.45	837.175	1955.62
gma-miR169j-5p	66.7923	228.313	181.913	547.46	52.0458	120.779	64.3328	91.0204	97.6701	84.673	139.56	96.6645	163.561	161.79	1306.74	789.833	2096.58
gma-miR169k	21.9712	92.721	44.1789	100.034	53.5994	203.371	51.7315	80.3121	97.6701	187.838	174.449	55.3167	147.068	153.401	632.042	831.62	1463.66
gma-miR169l-3p	11.425	14.955	20.7901	21.8257	23.3041	42.628	29.8451	31.054	48.8351	29.1976	8.30712	39.1128	42.6084	23.9689	209.205	178.652	387.857
gma-miR169l-5p	15.8192	116.649	36.3826	102.762	66.805	230.013	52.3947	98.5162	106.884	191.731	161.158	64.2568	180.055	164.187	698.555	889.06	1587.61
gma-miR169m	623.981	212.361	1526.34	149.142	115.744	50.6207	208.252	43.904	153.876	20.4383	294.072	101.135	38.485	240.887	2308.14	1471.09	3779.24
gma-miR169n-3p	0.878847	3.988	2.59876	13.641	16.3129	103.018	13.9277	83.5246	35.0138	112.897	14.9528	14.5276	53.6041	9.58755	191.411	287.061	478.473
gma-miR169n-5p	40.4269	38.883	99.6191	126.407	421.027	979.555	356.152	684.259	799.789	815.586	367.175	510.702	526.42	336.763	2640.32	3462.44	6102.76
gma-miR169o	0	8.973	0	4.54701	25.6345	53.285	19.2335	24.629	28.5639	36.0104	48.1813	51.4054	38.485	32.358	170.658	200.648	371.306
gma-miR169p	4.39423	0	4.33127	0.909403	6.99122	66.6062	13.9277	33.1957	35.9352	61.3149	33.2285	27.9377	65.9743	79.0973	225.373	208.47	433.844
gma-miR169r	1.75769	22.931	4.33127	19.0975	83.1179	154.526	58.3637	107.083	110.57	141.122	114.638	186.065	136.072	106.662	617.674	628.663	1246.34
gma-miR169s	31.6385	41.874	110.88	80.0274	64.4746	206.035	105.453	201.316	74.6347	155.72	202.694	94.4295	281.765	248.078	1121.95	777.071	1899.02
gma-miR169t	0.878847	0	22.5226	0	8.54483	4.44041	6.63224	1.07083	15.6641	0.973253	24.9214	15.0864	4.12339	21.572	71.0074	55.4228	126.43
gma-miR169u	377.904	9.97	612.441	11.8222	247.8	12.4332	251.362	11.7791	120.706	2.91976	631.341	35.2015	5.49786	485.37	1413.47	1403.07	2816.55
gma-miR169v	1651.35	465.599	4059.26	391.043	414.812	157.191	607.514	101.729	454.258	52.5557	819.082	229.089	92.0891	553.681	6034.41	4014.85	10049.3
gma-miR171a	7.03077	0.997	11.2613	0.909403	6.21442	4.44041	8.62192	4.28331	0	0	4.98427	2.23502	1.37446	10.786	39.4714	23.6669	63.1383
gma-miR171b-3p	1.75769	11.964	0	20.9163	12.4288	22.2021	9.94837	50.3289	11.9784	23.3581	6.6457	12.2926	46.7318	20.3735	160.591	90.3348	250.926
gma-miR171b-5p	8.78847	32.901	7.79628	56.383	10.0984	45.2922	17.9071	162.766	34.0924	63.2614	18.2757	67.6093	320.25	41.9455	674.657	212.71	887.367
gma-miR171c-3p	104.583	22.931	88.3578	33.6479	69.9122	45.2922	88.2088	34.2665	75.5561	37.9569	91.3783	80.4607	46.7318	166.584	538.257	447.609	985.867
gma-miR171c-5p	59.7616	7.976	97.8866	21.8257	24.8577	12.4332	30.5083	11.7791	20.2712	14.5988	73.1026	39.1128	35.7361	65.9144	302.763	213.001	515.764
gma-miR171d	0.878847	0	0	0	0	16.8736	0	7.4958	0	2.91976	1.66142	0	5.49786	1.19844	14.1921	22.3336	36.5257
gma-miR171e	49.2154	14.955	28.5864	19.0975	39.6169	12.4332	48.4154	13.9208	25.7997	4.86627	48.1813	43.5829	13.7446	75.502	242.849	195.068	437.917
gma-miR171f	94.0366	49.85	67.5677	56.383	82.3411	43.516	86.2192	28.9124	67.2634	32.1174	94.7012	82.6957	31.6127	164.187	517.577	463.826	981.403
gma-miR171g	50.9731	13.958	42.4464	22.7351	48.1617	16.8736	49.0786	13.9208	24.8782	7.78602	39.8742	37.4366	8.24679	69.5098	243.374	202.505	445.879
gma-miR171h	12.3039	37.886	6.06377	52.7453	34.1793	76.3751	39.7935	147.774	29.4853	67.1545	41.5356	27.9377	152.566	46.7393	473.619	298.92	772.539
gma-miR171i-3p	17.5769	3.988	21.6563	5.45642	21.7505	5.3285	24.5393	7.4958	9.21416	4.86627	16.6142	13.4101	1.37446	37.1518	111.084	79.3386	190.423
gma-miR171i-5p	43.9423	0	41.5801	0	27.1881	0.888083	43.1096	2.14166	7.37133	0	64.7955	15.0864	1.37446	87.4864	190.779	144.185	334.964
gma-miR171j-3p	65.0346	9.97	47.6439	20.9163	36.5097	11.5451	51.7315	13.9208	25.7997	9.73253	58.1498	40.7891	9.62125	95.8755	280.498	216.741	497.24
gma-miR171j-5p	7.90962	0	8.66253	0	9.32163	0	13.9277	0	11.057	0	6.6457	4.47004	0	5.99222	33.0525	34.9339	67.9864
gma-miR171k-3p	3.51539	37.886	11.2613	66.3864	3.88401	51.5088	5.3058	27.8415	16.5855	64.2347	1.66142	6.70505	37.1105	8.38911	163	179.276	342.276
gma-miR171k-5p	0.878847	5.982	1.73251	3.63761	0.776802	8.88083	3.31612	6.42497	0.921416	10.7058	0	1.11751	4.12339	0	20.3521	28.1457	48.4978
gma-miR171l	4.39423	11.964	3.46501	7.27522	3.88401	18.6497	6.63224	26.7707	7.37133	26.2778	1.66142	5.02879	26.1148	2.39689	77.6837	74.2026	151.886
gma-miR171m	31.6385	65.802	47.6439	124.588	72.2426	429.832	86.8824	324.461	63.5777	405.847	171.127	44.1416	461.82	237.292	1326.83	1240.07	2566.9
gma-miR171n	23.7289	17.946	25.1213	31.8291	62.921	61.2777	86.2192	103.87	151.112	87.5928	61.4727	127.396	85.2168	49.1362	508.789	466.051	974.84
gma-miR171o-3p	33.3962	17.946	38.9814	19.0975	32.6257	17.7617	37.8038	6.42497	23.9568	12.6523	43.197	31.849	10.9957	59.9222	205.075	181.536	386.61
gma-miR171o-5p	164.344	62.811	102.218	93.6685	201.192	70.1585	238.761	55.6831	235.883	80.78	347.238	219.032	89.3402	390.693	1189.39	1162.41	2351.8
gma-miR171p	62.3981	93.718	71.0328	90.9403	168.566	219.356	256.668	246.29	461.629	280.297	159.497	354.809	333.995	206.132	1559.87	1445.46	3005.33
gma-miR171q	32.5173	10.967	23.3888	10.0034	34.1793	19.5378	35.1509	16.0624	23.9568	12.6523	41.5356	33.5253	10.9957	68.3113	197.438	175.346	372.784
gma-miR171r	7.03077	27.916	1.73251	59.1112	11.652	45.2922	21.2232	97.4454	31.3281	53.5289	4.98427	51.9642	126.451	25.1673	383.094	181.732	564.827
gma-miR171s	13.1827	56.829	15.5926	111.857	22.5273	190.05	46.4257	235.582	111.491	142.095	31.5671	169.861	388.973	69.5098	1037.8	567.742	1605.54
gma-miR171t	99.3097	220.337	161.123	330.113	226.826	1328.57	281.207	996.941	214.69	1376.18	518.364	162.598	1421.2	699.891	4053.07	3984.28	8037.35
gma-miR171u	55.3673	13.958	47.6439	10.9128	43.5009	9.76891	61.6799	7.4958	23.9568	4.86627	41.5356	43.0241	10.9957	99.4709	281.223	192.954	474.177
gma-miR172a	1023.86	4860.38	971.936	5993.87	7783.56	4252.14	7460.61	2867.68	6333.81	2976.21	15886.5	6486.58	2772.3	36312.9	62865.8	43116.5	105982
gma-miR172b-3p	1029.13	4662.97	1011.78	6026.61	7692.67	4240.59	7296.13	2746.67	6455.44	3015.14	15869.9	6520.67	2772.3	36634	63008.2	42965.9	105974
gma-miR172b-5p	0	1.994	1.73251	2.72821	17.0897	8.88083	14.5909	2.14166	8.29275	6.81277	18.2757	7.82256	4.12339	19.1751	52.3144	61.3457	113.66
gma-miR172c	0	0	0	0	0	1.77617	0	0	0	0.973253	1.66142	0	0	4.79378	4.79378	4.41084	9.20462
gma-miR172d	0	0.997	0	0.909403	0.776802	0	1.32645	2.14166	0	0.973253	1.66142	0.558755	1.37446	4.79378	11.1045	4.40848	15.513
gma-miR172e	0	0	0	1.81881	6.99122	2.66425	2.6529	3.21248	2.76425	3.89301	6.6457	1.11751	8.24679	19.1751	36.2236	22.9584	59.182
gma-miR172f	427.998	1943.15	397.61	2372.63	3138.28	1717.55	2869.77	1102.95	2497.96	1151.36	6356.61	2571.39	1105.07	14653.4	25072.8	17232.9	42305.7
gma-miR172g	0	0	0	2.72821	2.33041	2.66425	8.62192	3.21248	1.84283	2.91976	21.5985	11.1751	8.24679	100.669	134.654	31.3558	166.01
gma-miR172h-3p	441.181	1908.26	378.553	2413.55	3030.31	1729.98	2927.47	1094.39	2512.7	1173.74	6348.3	2575.86	1081.7	14653.4	25124.9	17144.5	42269.4
gma-miR172h-5p	0	6.979	0	4.54701	0.776802	2.66425	1.32645	6.42497	0	5.83952	0	0	10.9957	1.19844	24.4926	16.2596	40.7522
gma-miR172i-3p	18.4558	73.778	5.19752	115.494	293.631	269.089	352.835	178.828	94.9059	160.587	209.339	79.9019	127.825	388.296	1248.38	1119.79	2368.16
gma-miR172i-5p	0	28.913	0	12.7316	2.33041	20.4259	1.32645	3.21248	0.921416	18.4918	0	0.558755	12.3702	1.19844	31.3979	71.0825	102.48
gma-miR172j	0.878847	29.91	0	20.0069	3.10721	19.5378	2.6529	14.9916	1.84283	11.679	1.66142	1.11751	10.9957	4.79378	54.5584	68.6172	123.176
gma-miR172k	196.862	194.415	137.734	80.9368	954.69	103.018	722.915	53.5414	261.682	18.4918	1963.8	258.145	23.3659	4240.1	5516.73	3692.96	9209.69
gma-miR172l	4.39423	21.934	5.19752	34.5573	98.6539	85.2559	116.064	44.9748	37.7781	53.5289	89.7169	36.319	64.5998	140.218	441.931	391.262	833.193
gma-miR2107	0.878847	4.985	5.19752	5.45642	0.776802	1.77617	2.6529	2.14166	2.76425	1.94651	4.98427	3.35253	6.87232	3.59533	29.2687	18.1118	47.3805
gma-miR2108a	0	1.994	0	3.63761	0.776802	4.44041	3.97935	2.14166	0.921416	0	0	0.558755	2.74893	2.39689	15.4632	8.13263	23.5958
gma-miR2108b	0	0.997	0	0	0.776802	0.888083	0.663224	0	0	0.973253	0	0	0	2.39689	3.06011	3.63514	6.69525
gma-miR2109-3p	21.9712	166.499	113.479	80.9368	20.9737	51.5088	43.1096	132.783	14.7427	210.223	31.5671	64.8155	200.672	16.7782	652.574	517.485	1170.06
gma-miR2109-5p	9260.41	13886.2	8150.58	4354.22	13326.8	38144	26897.7	43136.2	2521.92	7479.45	3807.98	4023.03	8447.46	2115.25	97124.4	88426.8	185551
gma-miR2111a	8.78847	14.955	13.86	39.1043	7.76802	15.9855	13.2645	24.629	6.44991	5.83952	0	20.6739	20.617	3.59533	135.744	59.7864	195.531
gma-miR2111b	70.3077	193.418	72.7653	393.771	35.7329	55.9492	92.1882	46.0456	104.12	51.5824	66.457	144.717	89.3402	95.8755	934.704	577.567	1512.27
gma-miR2111c	84.3693	150.547	77.0965	404.684	176.334	100.353	302.43	84.5954	422.009	81.7533	103.008	355.368	115.455	116.249	1455.88	1118.37	2574.25
gma-miR2111e	72.0654	201.394	79.6953	403.775	36.5097	55.0611	84.8927	58.8956	134.527	60.3417	59.8113	128.514	100.336	105.463	961.571	619.71	1581.28
gma-miR2111f	82.6116	190.427	58.9052	400.137	59.037	56.8373	104.126	68.533	137.291	63.2614	78.0869	161.48	96.2125	107.86	997.254	667.552	1664.81
gma-miR2118a-3p	1713.75	855.426	2331.09	2483.58	281.979	614.553	248.709	416.552	597.999	1180.56	395.419	235.236	472.816	339.16	6527.14	5639.68	12166.8
gma-miR2118a-5p	156.435	402.788	109.148	382.858	172.45	134.1	128.002	223.803	93.063	142.095	106.331	117.897	349.114	93.4786	1404.3	1207.26	2611.56
gma-miR2118b-3p	5154.44	2563.29	7257.47	7439.82	800.883	1785.93	768.014	1215.39	1738.71	3379.13	1177.95	726.94	1452.81	1103.77	19964.2	16600.3	36564.5
gma-miR2118b-5p	416.573	1204.38	368.158	1080.37	539.101	392.532	383.344	704.605	236.804	351.344	305.702	332.459	1065.21	288.825	4222.97	3446.43	7669.4
gma-miR2606a	2.63654	54.835	0.866253	18.1881	6.21442	55.0611	3.97935	154.199	0.921416	11.679	4.98427	5.02879	261.148	3.59533	447.005	136.332	583.337
gma-miR2606b	11.425	193.418	0.866253	60.93	13.2056	160.743	5.96902	459.385	3.68566	25.3046	18.2757	19.5564	860.415	15.5798	1422.7	426.058	1848.76
gma-miR319a	14.0615	25.922	39.8476	8.18462	28.7417	15.0974	46.4257	28.9124	14.7427	46.7161	3.32285	72.0793	41.2339	3.59533	240.279	148.604	388.883
gma-miR319b	16.6981	26.919	37.2489	12.7316	25.6345	19.5378	59.027	48.1873	11.9784	57.4219	0	73.7556	28.8638	2.39689	262.211	158.19	420.401
gma-miR319d	4.39423	0.997	19.0576	2.72821	10.0984	3.55233	32.498	19.2749	2.76425	19.4651	3.32285	32.9665	6.87232	10.786	124.184	44.5942	168.778
gma-miR319e	7.03077	13.958	8.66253	14.5504	13.2056	15.0974	13.9277	12.8499	4.60708	8.75928	3.32285	20.1152	16.4936	2.39689	88.9963	65.981	154.977
gma-miR319f	14.0615	0	44.1789	1.81881	61.3674	0	140.604	0	61.7349	0	19.9371	179.36	0	70.7082	436.67	157.101	593.771
gma-miR319g	5.27308	20.937	13.86	2.72821	22.5273	33.7471	19.8967	56.7539	7.37133	34.0639	3.32285	17.8801	21.9914	1.19844	134.309	127.243	261.551
gma-miR319h	7.03077	6.979	9.52878	3.63761	4.66081	5.3285	22.5496	9.63745	4.60708	11.679	1.66142	17.8801	6.87232	2.39689	72.5028	41.9466	114.449
gma-miR319i	4.39423	0.997	7.79628	0	3.88401	3.55233	13.9277	2.14166	1.84283	10.7058	0	10.0576	6.87232	2.39689	43.1924	25.3762	68.5686
gma-miR319j	7.03077	11.964	14.7263	4.54701	3.88401	2.66425	19.8967	13.9208	4.60708	14.5988	0	22.9089	5.49786	10.786	92.2836	44.7489	137.033
gma-miR319k	7.90962	14.955	13.86	5.45642	13.2056	6.21658	13.2645	12.8499	4.60708	14.5988	1.66142	22.9089	9.62125	3.59533	81.5564	63.1541	144.711
gma-miR319l	14.0615	33.898	29.4526	11.8222	60.5906	71.9347	69.6386	210.953	5.5285	105.111	6.6457	61.463	94.8381	3.59533	481.763	297.77	779.533
gma-miR319m	23.7289	52.841	38.9814	32.7385	38.8401	26.6425	54.3844	43.904	29.4853	53.5289	9.96854	83.2544	30.2382	7.19066	290.692	235.035	525.727
gma-miR319n	3.51539	1.994	3.46501	0	16.3129	4.44041	20.56	14.9916	12.8998	0	1.66142	8.38132	12.3702	15.5798	75.3478	40.8239	116.172
gma-miR319o	4.39423	3.988	16.4588	0.909403	20.1969	11.5451	33.1612	19.2749	6.44991	20.4383	3.32285	34.6428	15.1191	9.58755	129.154	70.3352	199.489
gma-miR319p	2.63654	2.991	3.46501	0.909403	3.88401	18.6497	9.94837	38.5498	0.921416	11.679	1.66142	3.91128	9.62125	3.59533	70.0005	42.4232	112.424
gma-miR3522	30713.1	1391.81	69600.8	1026.72	26682.4	15938.4	7595.25	8067.62	192990	44656.7	28481.8	78599.4	39339.9	18098.9	222329	340854	563183
gma-miR390a-3p	7.03077	29.91	2.59876	57.2924	24.8577	45.2922	17.2438	17.1333	39.6209	51.5824	54.827	35.7603	21.9914	20.3735	172.393	253.121	425.514
gma-miR390a-5p	357.691	338.98	466.91	441.97	278.095	186.497	252.025	208.812	442.28	145.988	754.286	459.855	360.11	491.362	2681.04	2503.82	5184.86
gma-miR390b-3p	6.15193	7.976	1.73251	12.7316	13.2056	6.21658	23.2129	22.4874	16.5855	1.94651	0	21.7914	9.62125	1.19844	92.7755	52.0821	144.858
gma-miR390b-5p	331.325	492.518	189.709	1130.39	466.858	209.587	712.303	689.613	917.73	245.26	73.1026	1559.48	817.806	57.5253	5156.83	2736.38	7893.21
gma-miR390c	1.75769	9.97	0.866253	22.7351	10.8752	15.9855	3.31612	3.21248	15.6641	21.4116	14.9528	15.6451	6.87232	5.99222	58.6396	90.6169	149.256
gma-miR390d	361.206	509.467	231.29	1195.86	531.333	197.154	703.681	628.576	929.709	267.645	81.4098	1685.2	831.551	51.5331	5327.7	2877.92	8205.62
gma-miR390e	122.16	112.661	172.384	182.79	107.199	74.5989	102.8	81.3829	164.933	50.6092	272.473	152.54	153.94	189.354	1035.19	904.635	1939.83
gma-miR390f	589.706	462.608	674.811	569.286	498.707	380.099	457.625	344.807	839.41	310.468	1001.84	671.064	582.773	544.094	3844.46	4082.84	7927.3
gma-miR390g	460.516	378.86	541.408	501.081	324.703	202.483	362.784	294.478	466.237	185.891	814.098	538.639	406.842	504.545	3149.78	2832.79	5982.56
gma-miR393a	0	0	0.866253	0.909403	0	4.44041	0.663224	7.4958	0.921416	0	0	0.558755	0	2.39689	12.8903	5.36183	18.2521
gma-miR393b	0	0	0	0	0.776802	0	0	0	0	0	0	0	0	0	0	0.776802	0.776802
gma-miR393c-3p	14.0615	29.91	11.2613	7.27522	27.1881	62.1658	15.2542	32.1248	23.0354	54.5022	23.2599	15.0864	16.4936	15.5798	113.075	234.123	347.198
gma-miR393c-5p	0	1.994	0.866253	1.81881	6.21442	7.99274	3.31612	11.7791	0	7.78602	0	3.35253	2.74893	3.59533	27.4771	23.9872	51.4643
gma-miR393d	0	4.985	2.59876	0.909403	3.88401	6.21658	3.31612	8.56663	0.921416	0.973253	0	1.11751	5.49786	1.19844	23.2047	16.9803	40.185
gma-miR393e	0.878847	0.997	0	0.909403	1.5536	3.55233	1.32645	0	1.84283	0.973253	0	0.558755	5.49786	0	8.29246	9.79787	18.0903
gma-miR393f	0	0.997	0	0.909403	2.33041	7.99274	4.64257	5.35414	1.84283	0.973253	3.32285	1.67626	4.12339	0	16.7058	17.4591	34.1649
gma-miR393g	0	2.991	1.73251	1.81881	3.88401	14.2093	1.32645	11.7791	2.76425	0.973253	0	1.67626	9.62125	0	27.9544	24.8218	52.7762
gma-miR393h	0.878847	2.991	3.46501	3.63761	6.21442	8.88083	5.96902	8.56663	15.6641	6.81277	11.63	15.0864	9.62125	11.9844	58.3303	53.0719	111.402
gma-miR393i	1.75769	1.994	4.33127	3.63761	9.32163	14.2093	4.64257	6.42497	10.1356	8.75928	8.30712	14.5276	9.62125	21.572	64.7573	54.4846	119.242
gma-miR393j	0.878847	3.988	1.73251	4.54701	3.88401	11.5451	1.98967	12.8499	15.6641	2.91976	6.6457	18.4389	9.62125	20.3735	69.5528	45.5255	115.078
gma-miR393k	7.03077	15.952	21.6563	19.0975	31.0721	52.3969	21.2232	55.6831	70.949	33.0906	34.8899	71.5206	27.4893	99.4709	316.141	245.381	561.522
gma-miR394a-3p	310.233	336.986	497.229	47.2889	1506.22	1019.52	3093.28	1136.15	703.041	285.163	709.428	1456.67	599.267	1067.81	7897.7	4870.59	12768.3
gma-miR394a-5p	1.75769	13.958	0	3.63761	28.7417	15.0974	32.498	9.63745	0	5.83952	11.63	33.5253	10.9957	5.99222	96.2863	77.0243	173.311
gma-miR394b-3p	9.66731	6.979	13.86	0.909403	13.9824	4.44041	11.938	4.28331	19.3497	4.86627	29.9056	21.2327	2.74893	22.7704	77.7428	89.1908	166.934
gma-miR394b-5p	2.63654	17.946	0.866253	3.63761	43.5009	18.6497	39.1302	7.4958	0	8.75928	8.30712	32.4078	6.87232	3.59533	94.0053	99.7996	193.805
gma-miR394c-5p	40.4269	91.724	15.5926	28.1915	176.334	77.2632	171.775	61.0372	22.114	64.2347	53.1656	139.13	30.2382	56.3269	502.291	525.263	1027.55
gma-miR394d	0.878847	12.961	1.73251	2.72821	40.3937	17.7617	43.1096	19.2749	9.21416	21.4116	14.9528	25.144	6.87232	11.9844	110.846	117.574	228.42
gma-miR394e	4.39423	21.934	0.866253	3.63761	43.5009	16.8736	41.1199	14.9916	2.76425	18.4918	9.96854	45.2591	16.4936	8.38911	130.757	117.927	248.685
gma-miR394f	7.03077	13.958	0.866253	1.81881	38.0633	12.4332	41.7831	7.4958	9.21416	16.5453	16.6142	34.084	19.2425	7.19066	112.481	113.859	226.34
gma-miR394g	29.8808	89.73	22.5226	18.1881	150.7	69.2704	157.847	55.6831	20.2712	66.1812	58.1498	132.425	24.7404	51.5331	462.939	484.183	947.123
gma-miR395a	25.4865	0	13.86	3.63761	7.76802	15.9855	5.96902	0	10.1356	11.679	1.66142	0	4.12339	0	27.5901	72.7161	100.306
gma-miR395b	118.644	0	45.9114	8.18462	16.3129	68.3824	17.2438	1.07083	31.3281	49.6359	6.6457	7.82256	5.49786	1.19844	86.9296	290.949	377.879
gma-miR395c	18.4558	0	17.3251	1.81881	6.21442	18.6497	4.64257	2.14166	10.1356	10.7058	3.32285	1.67626	0	0	27.6044	67.4841	95.0885
gma-miR395d	0	0	0	0	1.5536	0.888083	0	0	0.921416	0	0	0	0	0	0	3.3631	3.3631
gma-miR395e	0.878847	0	0	0	0.776802	1.77617	1.32645	0	0.921416	0.973253	0	0	0	1.19844	2.52489	5.32648	7.85138
gma-miR395f	0	0	0	0.909403	2.33041	0	1.32645	0	0	0	0	0	0	0	2.23585	2.33041	4.56626
gma-miR395g	0	0	0.866253	0	2.33041	0	0	1.07083	0	0	0	0	0	0	1.93708	2.33041	4.26749
gma-miR395h	0	0	0	0	0	0	0	0	0	0	0	0	1.37446	0	1.37446	0	1.37446
gma-miR395i	0.878847	0	1.73251	2.72821	9.32163	1.77617	1.98967	4.28331	8.29275	0.973253	1.66142	1.67626	1.37446	0	13.7844	22.9041	36.6885
gma-miR395j	1.75769	0	0	1.81881	2.33041	4.44041	1.32645	0	4.60708	4.86627	1.66142	1.67626	1.37446	0	6.19598	19.6633	25.8593
gma-miR395k	1.75769	0	0	0.909403	2.33041	0.888083	2.6529	0	0	2.91976	0	0	1.37446	0	4.93676	7.89594	12.8327
gma-miR395l	0.878847	0	0	0	6.21442	0.888083	0.663224	1.07083	1.84283	2.91976	1.66142	0	0	0	1.73405	14.4054	16.1394
gma-miR395m	0	0	0	0.909403	1.5536	0.888083	0	0	0	0	0	0.558755	1.37446	0	2.84262	2.44169	5.28431
gma-miR396a-3p	60.6404	209.37	27.7201	111.857	452.099	365.89	387.986	734.588	186.126	370.809	177.772	405.097	454.948	112.654	2234.85	1822.71	4057.56
gma-miR396a-5p	201.256	431.701	239.952	1344.1	1160.54	2717.53	3196.08	4086.28	886.402	1800.52	739.334	884.508	2266.49	695.098	12712.5	7937.29	20649.8
gma-miR396b-3p	182.8	106.679	152.461	28.1915	76.9034	16.8736	61.6799	12.8499	4.60708	25.3046	93.0397	22.3502	6.87232	226.506	510.91	506.208	1017.12
gma-miR396b-5p	203.014	226.319	275.468	562.011	368.981	736.22	1089.68	1296.77	177.833	410.713	257.521	192.77	459.071	246.879	4122.65	2380.6	6503.25
gma-miR396c	226.742	211.364	236.487	554.736	354.222	697.145	1085.7	1240.02	169.541	455.482	285.765	172.655	438.454	264.856	3992.91	2400.26	6393.17
gma-miR396d	601.131	317.046	413.203	92.7591	248.577	48.8445	180.397	42.8331	23.9568	54.5022	335.608	80.4607	13.7446	686.708	1510.11	1629.67	3139.77
gma-miR396e	221.469	422.728	226.092	1326.82	1125.59	2581.66	3215.31	4078.78	895.617	1843.34	629.68	914.681	2203.27	667.533	12632.5	7720.08	20352.6
gma-miR396f	656.498	652.038	722.455	1675.12	1103.84	2245.96	3126.44	3656.88	490.193	1317.78	774.223	501.762	1395.08	792.172	11869.9	7240.54	19110.4
gma-miR396h	72.0654	148.553	77.0965	429.238	396.169	891.635	1036.62	1377.09	326.181	623.855	222.631	297.257	676.237	257.665	4151.2	2681.09	6832.29
gma-miR396i-3p	24.6077	73.778	12.1275	47.2889	163.129	131.436	141.93	267.707	63.5777	150.854	61.4727	159.804	178.68	26.3658	833.904	668.855	1502.76
gma-miR396i-5p	72.0654	138.583	80.5615	473.799	403.16	896.963	1034.63	1367.45	308.674	624.828	211.001	300.051	744.96	215.72	4217.17	2655.28	6872.44
gma-miR396j	185.437	124.625	123.008	39.1043	742.623	86.144	464.257	134.924	76.4775	30.1708	214.324	182.154	19.2425	109.058	1071.75	1459.8	2531.55
gma-miR397a	24.6077	34.895	45.9114	24.5539	244.693	221.133	29.8451	64.2497	1701.86	673.491	28.2442	747.055	739.462	33.5564	1684.63	2928.92	4613.55
gma-miR397b-3p	608.162	226.319	2063.41	170.058	1159.77	3945.75	386.66	1962.83	7586.94	6062.39	948.673	2132.21	7246.18	740.638	14702	20538	35240
gma-miR397b-5p	20.2135	27.916	32.0514	15.4598	263.336	230.901	23.8761	77.0996	1686.19	665.705	31.5671	757.112	813.683	29.9611	1749.24	2925.83	4675.07
gma-miR398a	0	1.994	0.866253	18.1881	0.776802	0	1.98967	3.21248	0.921416	0.973253	1.66142	1.67626	5.49786	0	31.4306	6.3269	37.7575
gma-miR398b	0.878847	1.994	0	11.8222	0.776802	0	0.663224	2.14166	2.76425	0.973253	0	4.47004	10.9957	1.19844	31.2913	7.38715	38.6785
gma-miR398c	0.878847	0.997	1.73251	1.81881	21.7505	15.9855	0.663224	2.14166	282.875	38.9301	6.6457	56.4342	13.7446	17.9767	94.5117	368.062	462.574
gma-miR398d	0.878847	2.991	2.59876	0	13.2056	2.66425	0	0	102.277	17.5186	3.32285	16.2039	4.12339	5.99222	28.9183	142.858	171.777
gma-miR399a	0	3.988	0	0	1.5536	0	5.3058	3.21248	0	0	0	0	0	0	8.51828	5.54161	14.0599
gma-miR399b	0	0	0	0.909403	4.66081	0	8.62192	2.14166	0.921416	0	0	1.67626	0	3.59533	16.9446	5.58223	22.5268
gma-miR399c	0.878847	6.979	1.73251	6.36582	21.7505	7.99274	26.529	8.56663	9.21416	0.973253	9.96854	4.47004	2.74893	4.79378	55.2067	57.757	112.964
gma-miR399d	1.75769	1.994	0	12.7316	1.5536	0	2.6529	1.07083	0	0	4.98427	0	0	5.99222	22.4476	10.2896	32.7372
gma-miR399e	0	0.997	0	7.27522	1.5536	1.77617	2.6529	4.28331	1.84283	0	4.98427	2.79377	0	8.38911	25.3943	11.1539	36.5482
gma-miR399f	0	3.988	2.59876	20.0069	1.5536	2.66425	1.32645	0	0	0	6.6457	1.67626	1.37446	3.59533	30.5781	14.8515	45.4297
gma-miR399g	0.878847	4.985	0.866253	10.0034	3.88401	1.77617	2.6529	2.14166	0	0.973253	1.66142	0	1.37446	2.39689	19.4356	14.1587	33.5943
gma-miR399h	0.878847	1.994	0	1.81881	2.33041	1.77617	5.96902	2.14166	2.76425	0	0	1.67626	1.37446	0	12.9802	9.74367	22.7239
gma-miR399i	0.878847	0	6.93002	0	0	0	2.6529	1.07083	0	0	0	0	0	0	10.6538	0.878847	11.5326
gma-miR403a	43.0635	24.925	75.364	92.7591	51.269	31.971	40.4567	27.8415	30.4067	25.3046	29.9056	30.7315	20.617	45.5409	333.311	236.845	570.156
gma-miR403b	50.9731	23.928	72.7653	104.581	43.5009	31.0829	39.7935	26.7707	28.5639	23.3581	29.9056	40.7891	26.1148	40.7471	351.562	231.313	582.874
gma-miR408a-3p	15.8192	49.85	147.263	12.7316	132.833	114.563	23.8761	49.2581	1329.6	202.437	122.945	560.431	148.442	282.833	1224.83	1968.05	3192.89
gma-miR408a-5p	0.878847	0.997	6.93002	0	42.7241	3.55233	2.6529	3.21248	54.3636	14.5988	1.66142	6.70505	17.868	0	37.3685	118.776	156.145
gma-miR408b-3p	56.2462	101.694	337.839	23.6445	323.927	265.537	55.7109	101.729	3391.73	460.349	297.395	1352.74	357.361	629.183	2858.21	4896.88	7755.09
gma-miR408b-5p	50.0943	411.761	56.3065	216.438	311.498	283.298	49.0786	159.553	1828.09	902.206	169.465	731.968	964.874	105.463	2283.68	3956.41	6240.09
gma-miR408c-3p	44.8212	142.571	314.45	38.1949	355.776	292.179	61.0166	114.579	3388.05	471.054	287.426	1297.99	372.48	641.168	2839.87	4981.87	7821.75
gma-miR408c-5p	2.63654	12.961	12.1275	2.72821	127.396	7.99274	7.95869	7.4958	163.091	24.3313	0	18.9977	42.6084	2.39689	94.3132	338.408	432.721
gma-miR408d	56.2462	111.664	321.38	31.8291	309.944	257.544	49.7418	123.145	3236.01	444.777	295.733	1348.83	387.599	620.794	2883.32	4711.92	7595.24
gma-miR4340	12.3039	4.985	49.3764	7.27522	11.652	2.66425	32.498	2.14166	33.171	1.94651	74.7641	37.4366	6.87232	62.3191	197.919	141.487	339.406
gma-miR4341	97.552	50.847	73.6315	41.8325	71.4658	109.234	55.7109	74.958	46.9922	39.9034	81.4098	39.1128	52.2297	49.1362	386.612	497.404	884.016
gma-miR4342	87.0058	27.916	52.8414	29.1009	43.5009	42.628	10.6116	18.2041	89.3774	31.1441	96.3626	14.5276	20.617	32.358	178.261	417.935	596.195
gma-miR4343a	1.75769	0	0	0	0	0	0	0	0.921416	0	0	0.558755	0	0	0.558755	2.67911	3.23786
gma-miR4343b	0	0	4.33127	0	0	1.77617	3.31612	4.28331	0	0	0	3.35253	4.12339	7.19066	26.5973	1.77617	28.3735
gma-miR4344	25.4865	31.904	12.1275	6.36582	20.1969	37.2995	8.62192	16.0624	25.7997	44.7696	49.8427	2.79377	5.49786	21.572	73.0413	235.299	308.34
gma-miR4345	2691.03	2504.46	4227.32	2309.88	3078.47	3403.13	3262.4	4893.68	2122.02	2984.97	3902.68	2629.5	4069.79	4171.78	25564.4	20686.8	46251.1
gma-miR4346	0	0.997	6.06377	11.8222	0	0	8.62192	6.42497	0.921416	0	0	5.02879	4.12339	9.58755	51.6726	1.91842	53.591
gma-miR4347	0.878847	0	0	0.909403	0	0	0	0	0.921416	0	0	0	0	0	0.909403	1.80026	2.70967
gma-miR4348a	833.147	1.994	112.613	2.72821	2129.22	1.77617	54.3844	0	513.229	3.89301	2598.47	23.4677	0	88.6849	281.878	6081.72	6363.6
gma-miR4348b	0	0	6.06377	0.909403	1.5536	0	5.3058	0	0	0	0	0	0	1.19844	13.4774	1.5536	15.031
gma-miR4348c	129.19	0	78.829	0	155.36	0	82.2398	0	37.7781	0	172.788	15.6451	0	130.63	307.344	495.117	802.461
gma-miR4349	6.15193	3.988	2.59876	0.909403	2.33041	0.888083	0.663224	0	1.84283	1.94651	1.66142	1.11751	2.74893	1.19844	9.23627	18.8092	28.0454
gma-miR4350	0	1.994	0	0	1.5536	0	0	1.07083	0.921416	0	0	0	1.37446	0	2.44529	4.46902	6.91431
gma-miR4351	5.27308	4.985	3.46501	5.45642	1.5536	5.3285	1.98967	4.28331	1.84283	3.89301	3.32285	1.67626	5.49786	0	22.3685	26.1989	48.5674
gma-miR4352a	3.51539	1.994	1.73251	4.54701	2.33041	2.66425	0.663224	2.14166	1.84283	0	3.32285	1.11751	1.37446	1.19844	12.7748	15.6697	28.4445
gma-miR4352b	6.15193	9.97	6.06377	3.63761	8.54483	12.4332	2.6529	6.42497	6.44991	10.7058	16.6142	2.79377	6.87232	5.99222	34.4376	70.8698	105.307
gma-miR4353	6.15193	8.973	15.5926	13.641	1.5536	1.77617	7.29547	14.9916	0	0.973253	3.32285	10.0576	13.7446	31.1595	106.482	22.7508	129.233
gma-miR4354	0	0	0.866253	0	0.776802	0.888083	1.32645	0	0	0.973253	1.66142	0.558755	0	1.19844	3.9499	4.29956	8.24946
gma-miR4355	0	0	0	0	0	0	0	0	0	0	0	0.558755	0	0	0.558755	0	0.558755
gma-miR4356	0.878847	1.994	3.46501	1.81881	0	3.55233	0.663224	1.07083	0	2.91976	4.98427	2.23502	2.74893	2.39689	14.3987	14.3292	28.7279
gma-miR4358	2.63654	0.997	1.73251	4.54701	0	5.3285	5.3058	2.14166	0	1.94651	1.66142	2.79377	1.37446	5.99222	23.8874	12.57	36.4574
gma-miR4359a	0	1.994	0	0.909403	1.5536	2.66425	5.96902	3.21248	0	0	3.32285	1.11751	4.12339	3.59533	18.9271	9.5347	28.4618
gma-miR4359b	0.878847	0	0.866253	0.909403	0.776802	0	0.663224	0	1.84283	0	0	0.558755	0	1.19844	4.19608	3.49848	7.69456
gma-miR4360	9.66731	20.937	12.1275	7.27522	14.7592	31.0829	8.62192	10.7083	8.29275	29.1976	16.6142	5.58755	12.3702	5.99222	62.6829	130.551	193.234
gma-miR4361	6.15193	9.97	12.1275	12.7316	5.43762	5.3285	11.938	23.5582	8.29275	7.78602	1.66142	15.0864	35.7361	27.5642	138.742	44.6282	183.37
gma-miR4362	101.946	57.826	66.7015	71.8428	79.2338	192.714	58.3637	232.37	95.8273	248.18	74.7641	67.6093	217.165	68.3113	782.364	850.491	1632.85
gma-miR4363	1.75769	0	1.73251	1.81881	2.33041	0	1.32645	1.07083	1.84283	0.973253	0	1.11751	1.37446	0	8.44056	6.90419	15.3447
gma-miR4364a	2.63654	1.994	3.46501	6.36582	0	0.888083	2.6529	2.14166	0	0.973253	1.66142	1.67626	4.12339	1.19844	21.6235	8.1533	29.7768
gma-miR4364b	2.63654	0.997	0.866253	2.72821	0.776802	0.888083	0	0	0	1.94651	0	0	0	1.19844	4.7929	7.24493	12.0378
gma-miR4365	37.7904	33.898	13.86	9.09403	20.1969	30.1948	9.94837	6.42497	49.7565	41.8499	101.347	10.0576	8.24679	29.9611	87.5929	315.033	402.626
gma-miR4366	24.6077	14.955	29.4526	23.6445	10.8752	19.5378	21.2232	52.4706	27.6425	26.2778	16.6142	33.5253	41.2339	49.1362	250.686	140.51	391.197
gma-miR4367	1.75769	1.994	11.2613	14.5504	1.5536	1.77617	7.29547	8.56663	0	0.973253	4.98427	4.47004	9.62125	11.9844	67.7496	13.039	80.7885
gma-miR4368a	9.66731	13.958	27.7201	22.7351	11.652	7.10466	8.62192	5.35414	10.1356	5.83952	24.9214	8.94007	9.62125	31.1595	114.152	83.2785	197.431
gma-miR4368b	7.03077	10.967	12.1275	6.36582	2.33041	4.44041	3.31612	6.42497	7.37133	7.78602	8.30712	5.02879	4.12339	20.3735	57.7602	48.2331	105.993
gma-miR4369	3.51539	5.982	4.33127	2.72821	2.33041	4.44041	2.6529	4.28331	0.921416	4.86627	4.98427	2.79377	1.37446	7.19066	25.3546	27.0402	52.3947
gma-miR4370	0	3.988	3.46501	1.81881	3.10721	0	1.32645	1.07083	3.68566	5.83952	6.6457	0.558755	0	0	8.23985	23.2661	31.5059
gma-miR4371a	0	0.997	9.52878	9.09403	0	0	4.64257	6.42497	0	0	0	5.02879	12.3702	10.786	57.8753	0.997	58.8723
gma-miR4371b	7.03077	7.976	5.19752	5.45642	3.88401	3.55233	3.97935	1.07083	6.44991	8.75928	6.6457	3.91128	8.24679	8.38911	36.2513	44.298	80.5493
gma-miR4371c	21.0923	7.976	27.7201	10.9128	17.8665	24.8663	13.2645	26.7707	11.057	25.3046	14.9528	8.94007	17.868	23.9689	129.445	123.115	252.561
gma-miR4372a	0	0	28.5864	21.8257	0.776802	0	10.6116	54.6122	0.921416	0.973253	0	10.0576	27.4893	32.358	185.541	2.67147	188.212
gma-miR4372b	0	0	0	0	0	0	2.6529	1.07083	0	0	0	0	0	0	3.72373	0	3.72373
gma-miR4373	15.8192	11.964	10.395	4.54701	6.21442	21.314	5.3058	5.35414	11.057	16.5453	26.5828	5.02879	5.49786	21.572	57.7006	109.497	167.197
gma-miR4374a	25.4865	16.949	11.2613	21.8257	13.2056	16.8736	5.3058	14.9916	24.8782	27.2511	14.9528	11.7338	16.4936	16.7782	98.39	139.597	237.987
gma-miR4374b	0.878847	1.994	0	0.909403	0.776802	0	0	0	0	0.973253	3.32285	0.558755	1.37446	0	2.84262	7.94575	10.7884
gma-miR4375	0	0	0	0	0	0	0	1.07083	0	0.973253	0	0	0	0	1.07083	0.973253	2.04408
gma-miR4376-5p	384.935	5.982	270.271	3.63761	3707.68	12.4332	3082	4.28331	979.465	0	3224.82	1294.63	2.74893	3380.81	8038.39	8315.32	16353.7
gma-miR4376a-3p	16.6981	0.997	3.46501	0	90.8859	0	41.7831	0	30.4067	0	204.355	46.9354	0	246.879	339.063	343.343	682.406
gma-miR4377	55.3673	21.934	73.6315	43.6513	35.7329	58.6134	45.0993	36.4082	63.5777	126.523	101.347	46.3766	34.3616	104.265	383.793	463.095	846.888
gma-miR4378a	0	0	6.06377	5.45642	0	0	0.663224	4.28331	0	0	0	2.79377	1.37446	5.99222	26.6272	0	26.6272
gma-miR4378b	3.51539	0	0.866253	0	3.10721	4.44041	2.6529	2.14166	2.76425	6.81277	9.96854	3.35253	1.37446	5.99222	16.38	30.6086	46.9886
gma-miR4379	29.0019	9.97	21.6563	10.0034	23.3041	23.9782	21.2232	21.4166	35.9352	17.5186	9.96854	32.4078	6.87232	9.58755	123.167	149.677	272.844
gma-miR4380a	3.51539	0.997	0	0	3.10721	1.77617	2.6529	3.21248	0.921416	2.91976	3.32285	1.67626	0	1.19844	8.74009	16.5598	25.2999
gma-miR4380b	0.878847	0	0	0	0.776802	0	0	0	0.921416	0	0	0	0	1.19844	1.19844	2.57707	3.77551
gma-miR4381	17.5769	7.976	0	0	3.10721	4.44041	1.98967	0	11.057	11.679	18.2757	0	0	0	1.98967	74.1122	76.1019
gma-miR4382	0.878847	0	2.59876	1.81881	0.776802	0.888083	4.64257	2.14166	3.68566	0	1.66142	2.23502	1.37446	11.9844	26.7957	7.89082	34.6865
gma-miR4383	5.27308	5.982	10.395	10.0034	10.0984	5.3285	13.9277	34.2665	5.5285	4.86627	4.98427	8.94007	20.617	19.1751	117.325	42.061	159.386
gma-miR4384	0	1.994	1.73251	1.81881	0	3.55233	1.32645	0	0	1.94651	1.66142	2.23502	4.12339	1.19844	12.4346	9.15426	21.5889
gma-miR4385	54.4885	20.937	23.3888	10.0034	27.9649	39.9637	18.5703	33.1957	55.285	43.7964	79.7483	21.2327	28.8638	41.9455	177.2	322.184	499.384
gma-miR4386	0	1.994	3.46501	2.72821	0	1.77617	0	2.14166	2.76425	0	1.66142	0.558755	4.12339	1.19844	14.2155	8.19584	22.4113
gma-miR4387a	2.63654	1.994	5.19752	7.27522	1.5536	1.77617	7.29547	7.4958	0.921416	4.86627	0	5.02879	2.74893	5.99222	41.0339	13.748	54.7819
gma-miR4387b	0	0	1.73251	0.909403	0	0	12.6013	16.0624	0	0	0	8.38132	8.24679	38.3502	86.2839	0	86.2839
gma-miR4387c	0	0.997	0	0	1.5536	0	1.98967	0	0	0	1.66142	0.558755	0	1.19844	3.74687	4.21203	7.9589
gma-miR4387d	8.78847	5.982	5.19752	5.45642	6.21442	10.657	9.94837	10.7083	8.29275	9.73253	13.2914	10.6163	1.37446	19.1751	62.4765	62.9585	125.435
gma-miR4387e	43.9423	102.691	33.7839	88.212	32.6257	29.3067	22.5496	27.8415	58.9706	34.0639	38.2127	26.8202	45.3573	17.9767	262.541	339.813	602.354
gma-miR4388	29.8808	61.814	21.6563	34.5573	20.9737	63.0539	17.9071	38.5498	51.5993	142.095	46.5199	17.3214	60.4764	21.572	212.04	415.936	627.977
gma-miR4389	1.75769	0.997	5.19752	6.36582	2.33041	1.77617	1.98967	4.28331	1.84283	0.973253	1.66142	3.91128	1.37446	1.19844	24.3205	11.3388	35.6593
gma-miR4390	1.75769	0.997	1.73251	0	0.776802	1.77617	1.32645	3.21248	0	0	0	0.558755	0	2.39689	9.22708	5.30766	14.5347
gma-miR4391	1.75769	5.982	0.866253	10.9128	1.5536	10.657	3.97935	16.0624	5.5285	9.73253	0	2.23502	4.12339	5.99222	44.1715	35.2113	79.3828
gma-miR4392	5.27308	0	1.73251	0	6.99122	0	1.98967	0	2.76425	0	4.98427	0	0	5.99222	9.7144	20.0128	29.7272
gma-miR4393a	0	0	32.9176	30.9197	0	0	3.97935	21.4166	0	0	0	9.49883	24.7404	31.1595	154.632	0	154.632
gma-miR4393b	11.425	20.937	9.52878	22.7351	5.43762	16.8736	6.63224	11.7791	7.37133	25.3046	6.6457	7.26381	24.7404	7.19066	89.87	93.9948	183.865
gma-miR4394	7.03077	8.973	6.93002	9.09403	2.33041	4.44041	0.663224	1.07083	12.8998	6.81277	4.98427	5.58755	1.37446	5.99222	30.7123	47.4715	78.1838
gma-miR4395	18.4558	30.907	14.7263	177.334	7.76802	8.88083	9.94837	21.4166	17.5069	31.1441	9.96854	13.9689	19.2425	13.1829	269.819	124.631	394.45
gma-miR4396	0	0	16.4588	18.1881	2.33041	1.77617	17.9071	23.5582	0	0	1.66142	6.70505	5.49786	26.3658	114.681	5.768	120.449
gma-miR4397-3p	56.2462	667.99	32.0514	769.355	37.2865	330.367	34.4877	367.294	46.9922	254.019	13.2914	44.1416	303.757	20.3735	1571.46	1406.19	2977.65
gma-miR4397-5p	7.03077	188.433	3.46501	164.602	3.88401	104.794	5.96902	219.52	11.9784	120.683	1.66142	5.58755	130.574	0	529.717	438.465	968.182
gma-miR4398	0.878847	0.997	1.73251	0.909403	0	0.888083	1.98967	2.14166	1.84283	2.91976	1.66142	2.79377	5.49786	2.39689	17.4618	9.18794	26.6497
gma-miR4399	32.5173	37.886	27.7201	30.9197	14.7592	31.0829	19.8967	23.5582	15.6641	25.3046	51.5041	13.4101	15.1191	45.5409	176.165	208.718	384.883
gma-miR4400	20.2135	32.901	20.7901	23.6445	22.5273	40.8518	11.2748	24.629	21.1926	25.3046	23.2599	6.1463	21.9914	20.3735	128.85	186.251	315.1
gma-miR4401a	5.27308	1.994	0.866253	1.81881	3.10721	6.21658	3.31612	1.07083	2.76425	1.94651	4.98427	3.35253	4.12339	2.39689	16.9448	26.2859	43.2307
gma-miR4401b	0	0.997	0	0	1.5536	0	0	0	0	0.973253	1.66142	0.558755	1.37446	2.39689	4.33011	5.18528	9.51539
gma-miR4403	15.8192	17.946	5.19752	3.63761	23.3041	14.2093	7.29547	6.42497	35.9352	24.3313	54.827	4.47004	1.37446	8.38911	36.7892	186.372	223.161
gma-miR4404	25.4865	34.895	23.3888	35.4667	13.2056	15.0974	15.2542	11.7791	0.921416	1.94651	1.66142	10.6163	15.1191	14.3813	126.006	93.214	219.22
gma-miR4405	2.63654	2.991	1.73251	0.909403	0.776802	0	0	1.07083	1.84283	0.973253	1.66142	0.558755	1.37446	1.19844	6.8444	10.8819	17.7263
gma-miR4406	18.4558	10.967	13.86	6.36582	6.99122	9.76891	8.62192	3.21248	11.057	8.75928	8.30712	3.35253	1.37446	7.19066	43.9779	74.3063	118.284
gma-miR4407	0	1.994	66.7015	50.9265	0.776802	0	214.885	79.2413	0	0	0	230.207	45.3573	106.662	793.98	2.7708	796.751
gma-miR4408	9.66731	7.976	2.59876	14.5504	2.33041	5.3285	5.96902	8.56663	10.1356	12.6523	9.96854	4.47004	6.87232	8.38911	51.4163	58.0586	109.475
gma-miR4409	423.604	107.676	404.54	310.106	382.187	252.215	409.873	296.619	192.576	207.303	255.859	249.205	252.901	347.549	2270.79	1821.42	4092.21
gma-miR4410	3.51539	1.994	0	0	4.66081	14.2093	3.97935	4.28331	10.1356	7.78602	8.30712	2.23502	6.87232	9.58755	26.9576	50.6082	77.5658
gma-miR4411	17.5769	1.994	22.5226	8.18462	45.0545	17.7617	58.3637	29.9832	27.6425	3.89301	58.1498	26.8202	31.6127	44.3424	221.829	172.072	393.902
gma-miR4412-3p	20.2135	115.652	16.4588	57.2924	19.4201	15.0974	9.94837	4.28331	15.6641	6.81277	29.9056	7.82256	9.62125	11.9844	117.411	222.765	340.177
gma-miR4412-5p	1095.04	693.912	1673.6	1023.99	1132.58	896.075	1010.09	935.904	622.877	226.768	772.562	300.61	285.889	823.331	6053.41	5439.82	11493.2
gma-miR4413a	218.833	92.721	243.417	219.166	165.459	254.88	244.067	495.793	225.747	263.752	58.1498	343.634	450.824	68.3113	2065.21	1279.54	3344.75
gma-miR4413b	18.4558	30.907	55.4402	19.0975	149.923	275.306	281.207	486.156	30.4067	44.7696	14.9528	27.9377	92.0891	10.786	972.714	564.72	1537.43
gma-miR4414-3p	8.78847	0	11.2613	0	14.7592	0	41.1199	0	29.4853	0	23.2599	59.7867	0	16.7782	128.946	76.293	205.239
gma-miR4414-5p	5.27308	0	5.19752	0	30.2953	0	92.1882	0	14.7427	0	18.2757	25.7027	0	27.5642	150.653	68.5867	219.239
gma-miR4415a-3p	0	8.973	0	0.909403	3.10721	4.44041	0.663224	2.14166	5.5285	6.81277	0	1.11751	1.37446	1.19844	7.4047	28.8619	36.2666
gma-miR4415a-5p	1.75769	3.988	1.73251	0	34.1793	15.0974	1.32645	0	78.3204	9.73253	9.96854	0.558755	1.37446	1.19844	6.19062	153.044	159.234
gma-miR4415b-3p	0	0.997	0	3.63761	3.88401	3.55233	0	1.07083	3.68566	8.75928	6.6457	1.67626	6.87232	2.39689	15.6539	27.524	43.1779
gma-miR4415b-5p	0	0	0	2.72821	0	0	0	1.07083	0	4.86627	0	0	0	0	3.79904	4.86627	8.6653
gma-miR4416a	3305.34	11068.7	5505.04	9294.09	2895.14	5922.62	4928.42	7191.68	6203.9	4907.14	647.955	5809.93	6296.42	512.934	39538.5	34950.8	74489.3
gma-miR4416b	14.9404	20.937	12.1275	17.2786	20.9737	34.6352	18.5703	37.479	13.8212	21.4116	0	11.1751	19.2425	2.39689	118.27	126.719	244.989
gma-miR4416c	0	0	0	1.81881	1.5536	0.888083	5.3058	3.21248	0	0	0	3.91128	1.37446	0	15.6228	2.44169	18.0645
gma-miR482a-3p	39.5481	152.541	53.7077	399.228	13.9824	93.2487	17.2438	50.3289	57.1278	134.309	18.2757	22.3502	45.3573	22.7704	610.986	509.033	1120.02
gma-miR482a-5p	145.01	339.977	122.142	251.905	298.292	169.624	254.015	177.757	99.5129	161.56	96.3626	160.363	148.442	59.9222	1174.55	1310.34	2484.88
gma-miR482b-3p	1829.76	982.045	2372.67	1636.92	138.271	240.67	190.345	232.37	460.708	529.45	320.655	509.025	258.399	272.047	5471.78	4501.56	9973.34
gma-miR482b-5p	133.585	178.463	78.829	100.034	113.413	68.3824	137.287	126.358	45.1494	67.1545	53.1656	86.607	76.97	25.1673	631.253	659.313	1290.57
gma-miR482c-3p	92.2789	495.509	143.798	1235.88	48.9386	250.439	43.1096	148.845	158.484	429.205	88.0555	64.2568	153.94	73.1051	1862.93	1562.91	3425.84
gma-miR482c-5p	108.098	328.013	58.039	289.19	136.717	123.443	125.349	126.358	110.57	149.881	84.7326	101.135	191.051	45.5409	936.662	1041.46	1978.12
gma-miR482d-3p	5439.18	2989.01	7189.03	4953.52	371.312	698.921	563.741	707.817	1404.24	1535.79	1033.41	1505.84	806.811	792.172	16518.9	13471.9	29990.8
gma-miR482d-5p	394.602	392.818	215.697	295.556	348.007	254.88	397.271	324.461	152.034	201.463	136.237	208.974	228.161	69.5098	1739.63	1880.04	3619.67
gma-miR4992	2.63654	0	18.1913	2.72821	10.0984	3.55233	11.938	8.56663	0	1.94651	1.66142	6.70505	10.9957	11.9844	71.1094	19.8952	91.0046
gma-miR4993	7.90962	6.979	0.866253	10.0034	0	2.66425	2.6529	0	3.68566	0.973253	1.66142	1.11751	1.37446	2.39689	18.4114	23.8732	42.2847
gma-miR4994-3p	58.8827	14.955	76.2303	36.3761	34.1793	15.0974	44.436	22.4874	40.5423	12.6523	56.4884	40.2303	20.617	41.9455	282.323	232.797	515.12
gma-miR4994-5p	14.9404	4.985	11.2613	1.81881	7.76802	2.66425	9.94837	1.07083	11.057	0	9.96854	17.8801	5.49786	13.1829	60.6602	51.3832	112.043
gma-miR4995	6.15193	0.997	1.73251	0	5.43762	0.888083	2.6529	0	8.29275	0	1.66142	7.26381	0	0	11.6492	23.4288	35.078
gma-miR4996	2010.8	1072.77	4950.64	476.527	2535.48	5538.08	503.387	2113.81	36102	11851.3	4185.13	10897.4	9580.02	3525.82	32047.6	63295.6	95343.2
gma-miR5030	0	0	0.866253	0	0	0	0	0	0	0	1.66142	0.558755	0	1.19844	2.62345	1.66142	4.28488
gma-miR5031	0.878847	3.988	7.79628	1.81881	1.5536	2.66425	2.6529	0	1.84283	3.89301	1.66142	0.558755	1.37446	2.39689	16.5981	16.482	33.0801
gma-miR5032	1.75769	0	0.866253	0	0.776802	0	0	0	0	0	1.66142	0.558755	0	0	1.42501	4.19592	5.62093
gma-miR5033	0	0	39.8476	0.909403	0	0	9.28514	0	0	0	0	11.1751	0	76.7004	137.918	0	137.918
gma-miR5034	7.90962	1.994	11.2613	3.63761	14.7592	6.21658	10.6116	7.4958	9.21416	4.86627	9.96854	10.6163	6.87232	8.38911	58.8841	54.9284	113.812
gma-miR5035-3p	8.78847	2.991	155.926	381.949	7.76802	0	165.806	207.741	1.84283	2.91976	0	135.219	224.038	178.568	1449.25	24.3101	1473.56
gma-miR5035-5p	3.51539	6.979	10.395	13.641	1.5536	6.21658	5.3058	2.14166	2.76425	3.89301	8.30712	5.58755	9.62125	7.19066	53.883	33.229	87.1119
gma-miR5036	0	1.994	0	0	1.5536	2.66425	3.97935	5.35414	6.44991	0	0	2.79377	8.24679	3.59533	23.9694	12.6618	36.6311
gma-miR5037a	0	0	0	0	2.33041	20.4259	3.31612	21.4166	7.37133	20.4383	4.98427	1.11751	39.8595	0	65.7097	55.5502	121.26
gma-miR5037b	0	0	0	0	4.66081	50.6207	3.31612	51.3998	10.1356	71.0475	4.98427	19.5564	71.4722	29.9611	175.706	141.449	317.154
gma-miR5037c	0	0	0	0	6.99122	9.76891	5.96902	11.7791	7.37133	18.4918	1.66142	10.0576	8.24679	0	36.0525	44.2847	80.3372
gma-miR5037d	0	0	0	0	4.66081	8.88083	2.6529	11.7791	0.921416	0	0	0.558755	4.12339	2.39689	21.511	14.4631	35.9741
gma-miR5038a	41.3058	8.973	63.2365	23.6445	51.269	59.5015	62.3431	50.3289	19.3497	23.3581	21.5985	30.7315	19.2425	19.1751	268.702	225.356	494.058
gma-miR5038b	35.1539	15.952	50.2427	24.5539	46.6081	77.2632	64.996	47.1164	15.6641	15.572	4.98427	25.7027	15.1191	33.5564	261.287	211.198	472.485
gma-miR5039	0	0	0.866253	0	0.776802	0.888083	0	1.07083	0	0	0	0.558755	1.37446	1.19844	5.06874	1.66488	6.73363
gma-miR5040	464.031	0	65.8352	2.72821	973.333	1.77617	52.3947	0	267.211	1.94651	1285.94	28.4965	0	41.9455	191.4	2994.24	3185.64
gma-miR5041-3p	70.3077	145.562	51.1089	206.434	42.7241	66.6062	27.1922	72.8163	117.02	161.56	91.3783	105.046	299.633	76.7004	838.931	695.158	1534.09
gma-miR5041-5p	18.4558	19.94	29.4526	53.6548	19.4201	37.2995	18.5703	28.9124	53.4421	59.3684	54.827	41.9066	64.5998	58.7238	295.82	262.753	558.573
gma-miR5042-3p	48.3366	167.496	22.5226	84.5744	83.8947	183.833	97.494	71.7455	25.7997	64.2347	6.6457	52.5229	30.2382	11.9844	371.082	580.24	951.323
gma-miR5042-5p	0.878847	12.961	0.866253	10.9128	0	7.10466	1.32645	2.14166	1.84283	0.973253	0	1.11751	2.74893	0	19.1136	23.7606	42.8742
gma-miR5043	3.51539	0	4.33127	2.72821	0	0	1.32645	0	0.921416	2.91976	0	0	0	0	8.38592	7.35656	15.7425
gma-miR5044	0	0	0	0	6.99122	12.4332	5.3058	27.8415	0.921416	8.75928	3.32285	8.38132	19.2425	2.39689	63.168	32.4279	95.596
gma-miR5225	0	191.424	0.866253	123.679	1.5536	454.698	14.5909	390.852	17.5069	354.264	0	5.58755	226.787	1.19844	763.561	1019.45	1783.01
gma-miR530a	36.9116	4.985	50.2427	26.3727	21.7505	7.10466	25.8658	11.7791	20.2712	5.83952	6.6457	87.7245	6.87232	19.1751	228.032	103.508	331.54
gma-miR530b	94.9154	12.961	94.4216	96.3967	48.9386	13.3212	85.5559	34.2665	53.4421	7.78602	4.98427	238.029	37.1105	61.1206	646.901	236.349	883.25
gma-miR530c	89.6423	9.97	106.549	90.0309	45.8313	22.2021	78.2605	26.7707	58.0492	7.78602	4.98427	230.766	21.9914	41.9455	596.314	238.465	834.779
gma-miR530d	33.3962	3.988	38.1151	28.1915	15.536	7.10466	26.529	13.9208	22.114	5.83952	0	81.0194	4.12339	16.7782	208.677	87.9784	296.656
gma-miR530e	85.2481	5.982	111.747	89.1215	54.3762	15.0974	61.6799	28.9124	50.6779	5.83952	3.32285	234.118	23.3659	40.7471	589.691	220.544	810.235
gma-miR5368	697.804	91.724	434.859	64.5676	793.892	50.6207	697.712	87.8079	1329.6	41.8499	1580.01	606.807	63.2254	631.58	2586.56	4585.51	7172.07
gma-miR5369	6.15193	0	0.866253	0	3.88401	2.66425	1.32645	0	4.60708	0.973253	4.98427	4.47004	1.37446	7.19066	15.2279	23.2648	38.4927
gma-miR5370	0	0.997	7.79628	20.0069	7.76802	5.3285	23.2129	20.3457	0	0	9.96854	9.49883	17.868	15.5798	114.308	24.0621	138.37
gma-miR5371-3p	100.189	6.979	35.5164	0.909403	739.516	7.99274	417.831	8.56663	130.841	16.5453	39.8742	91.077	4.12339	73.1051	631.129	1041.94	1673.07
gma-miR5371-5p	27.2442	0	12.9938	0	65.2514	1.77617	39.1302	3.21248	21.1926	0.973253	13.2914	25.144	4.12339	13.1829	97.7868	129.729	227.516
gma-miR5372	438.544	88.733	1012.65	170.058	495.6	217.58	781.942	530.06	165.855	327.986	177.772	423.536	314.752	334.366	3567.36	1912.07	5479.44
gma-miR5373	1714.63	417.743	1484.76	1092.19	1054.12	1004.42	1169.93	889.858	1207.98	616.069	1794.34	785.609	927.764	1990.62	8340.72	7809.3	16150
gma-miR5374-3p	0	0.997	0.866253	3.63761	0.776802	0	1.32645	0	0	0	4.98427	0.558755	0	0	6.38907	6.75807	13.1471
gma-miR5374-5p	31.6385	30.907	36.3826	97.3061	108.752	254.88	188.356	512.927	32.2496	257.912	34.8899	53.6404	248.778	33.5564	1170.95	751.229	1922.18
gma-miR5375	35.1539	58.823	31.1851	76.3898	38.0633	156.303	31.8348	139.208	39.6209	108.031	19.9371	25.7027	97.587	28.7627	430.67	455.932	886.602
gma-miR5376	613.435	90.727	693.002	261.908	420.25	253.104	777.299	606.089	253.389	114.844	400.403	244.734	312.003	856.887	3751.92	2146.15	5898.08
gma-miR5377	4.39423	2.991	3.46501	0.909403	3.10721	6.21658	0.663224	0	4.60708	0.973253	4.98427	2.23502	0	2.39689	9.66955	27.2736	36.9432
gma-miR5378	0	0	12.9938	39.1043	0	0	11.938	52.4706	0	0	0	6.70505	28.8638	9.58755	161.663	0	161.663
gma-miR5379	9.66731	5.982	23.3888	30.9197	12.4288	18.6497	18.5703	18.2041	5.5285	22.3848	16.6142	9.49883	26.1148	22.7704	149.467	91.2554	240.722
gma-miR5380a	9.66731	19.94	8.66253	25.4633	2.33041	11.5451	6.63224	5.35414	18.4283	2.91976	19.9371	6.70505	16.4936	5.99222	75.303	84.768	160.071
gma-miR5380b	47.4577	51.844	12.1275	46.3795	27.1881	30.1948	51.0683	23.5582	35.0138	29.1976	41.5356	26.2615	67.3488	27.5642	254.308	262.432	516.74
gma-miR5380c	11.425	27.916	2.59876	23.6445	17.0897	10.657	14.5909	7.4958	23.0354	8.75928	4.98427	30.7315	19.2425	3.59533	101.899	103.867	205.766
gma-miR5559	6.15193	0	5.19752	0	47.3849	0.888083	67.6489	2.14166	131.763	0.973253	29.9056	145.276	2.74893	31.1595	254.173	217.066	471.239
gma-miR5667-3p	0	0	17.3251	6.36582	0	0	53.058	20.3457	0	0	0	12.2926	4.12339	109.058	222.569	0	222.569
gma-miR5667-5p	0	0	8.66253	14.5504	1.5536	0	29.8451	11.7791	0	0	0	18.4389	5.49786	51.5331	140.307	1.5536	141.861
gma-miR5668	3.51539	0.997	14.7263	1.81881	8.54483	4.44041	14.5909	25.6999	8.29275	11.679	11.63	10.6163	17.868	17.9767	103.297	49.0994	152.396
gma-miR5669	0.878847	0.997	3.46501	0.909403	2.33041	0	1.32645	0	6.44991	0	1.66142	6.70505	4.12339	2.39689	18.9262	12.3176	31.2438
gma-miR5670a	12.3039	4.985	78.829	23.6445	0	0.888083	13.2645	1.07083	0.921416	0	0	7.82256	0	0	124.631	19.0984	143.73
gma-miR5670b	420.967	72.781	2962.59	752.076	20.1969	15.0974	332.939	39.6206	2.76425	0	0	315.696	32.9872	9.58755	4445.49	531.807	4977.3
gma-miR5671a	55.3673	181.454	44.1789	175.515	119.628	404.078	130.655	502.218	266.289	276.404	14.9528	300.051	464.569	27.5642	1644.75	1318.17	2962.92
gma-miR5671b	1146.02	588.23	1114	992.158	341.016	516.864	541.854	496.864	863.367	407.793	284.103	1021.96	570.403	586.039	5323.28	4147.39	9470.67
gma-miR5672	5.27308	8.973	4.33127	4.54701	4.66081	3.55233	7.29547	4.28331	18.4283	0	8.30712	14.5276	16.4936	5.99222	57.4705	49.1947	106.665
gma-miR5673	0.878847	2.991	0.866253	2.72821	1.5536	0	2.6529	3.21248	1.84283	0.973253	1.66142	0.558755	1.37446	0	11.3931	9.90096	21.294
gma-miR5674a	90.5212	5.982	126.473	20.0069	128.949	37.2995	110.095	41.7623	26.7211	4.86627	23.2599	6.70505	4.12339	39.5487	348.714	317.599	666.314
gma-miR5674b	27.2442	0.997	42.4464	3.63761	44.2777	9.76891	35.1509	16.0624	3.68566	1.94651	6.6457	2.23502	4.12339	14.3813	118.037	94.5658	212.603
gma-miR5675	12.3039	60.817	25.9876	44.5607	27.9649	55.9492	36.4773	85.6663	43.3066	61.3149	73.1026	39.1128	131.949	56.3269	420.08	334.759	754.839
gma-miR5676	0	0	64.1027	4.54701	0	0	5.96902	0	5.5285	0.973253	0	5.58755	0	0	80.2063	6.50175	86.7081
gma-miR5677	3.51539	1.994	0.866253	0.909403	3.88401	0	0.663224	0	1.84283	0.973253	1.66142	0	0	0	2.43888	13.8709	16.3098
gma-miR5678	10.5462	3.988	3.46501	3.63761	13.9824	13.3212	3.31612	5.35414	10.1356	5.83952	14.9528	1.11751	1.37446	4.79378	23.0586	72.7658	95.8244
gma-miR5679	52.7308	9.97	69.3002	59.1112	62.921	30.1948	89.5353	66.3913	81.0846	27.2511	83.0712	130.19	133.323	136.623	684.474	347.223	1031.7
gma-miR5761a	0.878847	0	0	0	114.19	0.888083	129.329	8.56663	12.8998	0	0	206.739	6.87232	1.19844	352.705	128.857	481.562
gma-miR5761b	0	0	0	0	19.4201	0	27.8554	2.14166	3.68566	0	0	28.4965	1.37446	0	59.868	23.1057	82.9738
gma-miR5762	0.878847	0.997	1.73251	0	5.43762	1.77617	3.97935	1.07083	2.76425	0.973253	0	24.5852	1.37446	2.39689	35.1392	12.8271	47.9664
gma-miR5763a	0	0	0	0	0	0	0	0	0	0	0	0	0	0	0	0	0
gma-miR5763b	0	0	0	0	0	0	0	0	0	0	0	0	0	0	0	0	0
gma-miR5763c	0	0	0	0	0	0	0	0	0	0	0	0	0	0	0	0	0
gma-miR5764	10.5462	0	0.866253	0	0.776802	0.888083	0	0	0	0	0	0	0	0	0.866253	12.211	13.0773
gma-miR5765	0	0	0	0	0	0	0	0	0	0	0	0	0	0	0	0	0
gma-miR5766	1.75769	21.934	3.46501	20.9163	8.54483	4.44041	7.29547	4.28331	2.76425	6.81277	6.6457	3.91128	2.74893	15.5798	58.2	52.8997	111.1
gma-miR5767	497.427	281.154	1184.17	451.973	992.753	775.296	1581.79	1725.1	220.218	418.499	335.608	815.223	676.237	589.634	7024.13	3520.96	10545.1
gma-miR5768	29.0019	21.934	18.1913	9.09403	20.9737	68.3824	7.95869	29.9832	57.1278	52.5557	99.6854	14.5276	23.3659	85.0895	188.21	349.661	537.871
gma-miR5769	842.814	4816.51	582.122	4166.88	141.378	2496.4	157.847	3210.34	401.737	4326.11	64.7955	196.123	5815.36	23.9689	14152.6	13089.7	27242.4
gma-miR5770a	48.3366	54.835	69.3002	60.0206	500.261	514.2	78.9237	506.502	2215.08	1268.15	299.056	1561.16	1276.88	448.218	4001	4899.92	8900.92
gma-miR5770b	1.75769	8.973	0.866253	3.63761	10.8752	31.971	3.31612	28.9124	21.1926	67.1545	4.98427	15.6451	72.8466	9.58755	134.812	146.908	281.72
gma-miR5771	0	0.997	0	0	0.776802	0	0	0	0	0	3.32285	0	1.37446	0	1.37446	5.09665	6.47111
gma-miR5772	0.878847	0	3.46501	0.909403	0	0.888083	0	2.14166	0	0	3.32285	0	1.37446	2.39689	10.2874	5.08978	15.3772
gma-miR5773	3.51539	0	2.59876	0	10.8752	7.10466	15.9174	3.21248	10.1356	3.89301	3.32285	4.47004	12.3702	16.7782	55.3471	38.8467	94.1938
gma-miR5774a	0	0	4.33127	37.2855	0	0	2.6529	29.9832	0	0	0	7.82256	19.2425	14.3813	115.699	0	115.699
gma-miR5774b	0	0	4.33127	191.884	0	0	33.8244	388.711	0	0	0	83.2544	218.54	0	920.545	0	920.545
gma-miR5775	0	0	2.59876	7.27522	5.43762	0	1.98967	0	9.21416	0	8.30712	0.558755	0	3.59533	16.0177	22.9589	38.9766
gma-miR5776	2.63654	4.985	1.73251	2.72821	0.776802	0	2.6529	0	0	0	1.66142	2.23502	0	3.59533	12.944	10.0598	23.0037
gma-miR5777	1.75769	2.991	1.73251	16.3692	0.776802	0	0.663224	0	1.84283	1.94651	0	0	0	0	18.765	9.31484	28.0798
gma-miR5778	0.878847	0	2.59876	2.72821	2.33041	0.888083	0.663224	1.07083	0.921416	0	0	1.67626	0	2.39689	11.1342	5.01875	16.1529
gma-miR5779	0	1.994	0	0	0	4.44041	0	0	0	0	3.32285	0	0	0	0	9.75726	9.75726
gma-miR5780a	20.2135	42.871	23.3888	25.4633	17.0897	27.5306	18.5703	20.3457	30.4067	37.9569	64.7955	28.4965	32.9872	59.9222	209.174	240.864	450.038
gma-miR5780b	0	0	0	0	0.776802	0	0	1.07083	0	0	0	0	0	0	1.07083	0.776802	1.84763
gma-miR5780c	8.78847	13.958	3.46501	3.63761	6.99122	10.657	5.3058	9.63745	5.5285	5.83952	1.66142	2.79377	4.12339	5.99222	34.9553	53.4241	88.3794
gma-miR5780d	0	0	0	0	0	0	0	0	0	0	0	0	0	0	0	0	0
gma-miR5781	45.7	44.865	90.9566	112.766	52.0458	63.9419	96.8308	127.429	52.5207	53.5289	56.4884	81.5782	101.71	110.257	721.527	369.091	1090.62
gma-miR5782	6.15193	11.964	8.66253	7.27522	2.33041	8.88083	7.95869	5.35414	7.37133	10.7058	0	10.0576	17.868	0	57.1762	47.4043	104.58
gma-miR5783	3.51539	24.925	4.33127	32.7385	6.21442	11.5451	7.95869	9.63745	2.76425	9.73253	1.66142	4.47004	8.24679	1.19844	68.5812	60.3581	128.939
gma-miR5784	0	0	0	0	0	0.888083	0	0	0	0	0	0	0	0	0	0.888083	0.888083
gma-miR5785	0.878847	2.991	123.008	25.4633	0	0	47.0889	170.262	0	0	1.66142	30.7315	39.8595	94.6771	531.09	5.53127	536.621
gma-miR5786	0.878847	1.994	0	0.909403	40.3937	63.9419	152.542	384.427	9.21416	55.4754	0	44.7004	181.429	2.39689	766.405	171.898	938.303
gma-miR6299	0	0	0	0	0	0	0	0	0	0	0	0	0	0	0	0	0
gma-miR6300	75.5808	66.799	38.9814	130.045	23.3041	62.1658	19.2335	81.3829	89.3774	107.058	53.1656	32.9665	148.442	39.5487	490.6	477.45	968.05
gma-miR828a	0	0	0	0	0	0	0	0	0	0	0	0	0	0	0	0	0
gma-miR828b	0.878847	0	0	0	0	0	0	0	0	0	0	0	0	0	0	0.878847	0.878847
gma-miR862a	0	0	0	0	7.76802	15.0974	14.5909	42.8331	9.21416	9.73253	0	37.4366	72.8466	11.9844	179.692	41.8121	221.504
gma-miR862b	0	0	0	0	4.66081	6.21658	8.62192	20.3457	23.9568	4.86627	0	21.7914	24.7404	1.19844	76.6979	39.7005	116.398
gma-miR9722	272.442	145.562	155.059	90.0309	156.137	62.1658	171.775	46.0456	310.517	126.523	137.898	138.571	269.395	71.9066	942.784	1211.25	2154.03
gma-miR9723	24.6077	17.946	43.3127	97.3061	21.7505	30.1948	39.7935	54.6122	8.29275	23.3581	63.1341	34.6428	104.459	184.56	558.687	189.284	747.971
gma-miR9724	2.63654	1.994	4.33127	11.8222	1.5536	3.55233	3.97935	8.56663	6.44991	6.81277	9.96854	18.4389	10.9957	9.58755	67.7216	32.9677	100.689
gma-miR9725	0	0	0	0	0	0	0	0	0	0	0	0	0	0	0	0	0
gma-miR9726	108.977	3.988	233.888	7.27522	424.134	7.10466	746.127	13.9208	173.226	1.94651	370.497	62.5805	6.87232	128.234	1198.9	1089.87	2288.77
gma-miR9727	8.78847	47.856	12.1275	15.4598	1.5536	17.7617	6.63224	19.2749	0.921416	24.3313	0	3.35253	19.2425	2.39689	78.4865	101.212	179.699
gma-miR9728	0	0	15.5926	5.45642	4.66081	3.55233	7.29547	5.35414	0	0	4.98427	0.558755	10.9957	9.58755	54.8406	13.1974	68.038
gma-miR9729	0	9.97	0	0.909403	9.32163	15.9855	0.663224	1.07083	1.84283	11.679	1.66142	0	0	1.19844	3.8419	50.4604	54.3023
gma-miR9730	20.2135	44.865	10.395	15.4598	13.9824	38.1875	2.6529	7.4958	22.114	28.2243	18.2757	3.91128	17.868	11.9844	69.7673	185.862	255.63
gma-miR9731	19.3346	28.913	23.3888	46.3795	17.8665	25.7544	17.2438	20.3457	23.9568	29.1976	11.63	20.6739	16.4936	14.3813	158.907	156.653	315.56
gma-miR9732	9.66731	0	4.33127	6.36582	31.0721	8.88083	19.2335	2.14166	14.7427	1.94651	18.2757	12.2926	1.37446	23.9689	69.7082	84.5851	154.293
gma-miR9733	9.66731	5.982	17.3251	11.8222	7.76802	13.3212	19.2335	19.2749	6.44991	9.73253	9.96854	10.6163	19.2425	17.9767	115.491	62.8896	178.381
gma-miR9734	24.6077	8.973	13.86	27.2821	24.0809	12.4332	17.2438	21.4166	12.8998	6.81277	19.9371	12.2926	21.9914	17.9767	132.063	109.744	241.808
gma-miR9735	5.27308	5.982	71.899	92.7591	12.4288	27.5306	47.0889	119.933	24.8782	18.4918	9.96854	48.6116	81.0934	80.2958	541.681	104.553	646.234
gma-miR9736	0	0	0	0	0	0	0	0	0	0	0	0	0	0	0	0	0
gma-miR9737	0	0	0	0	0.776802	0.888083	0	0	0.921416	0.973253	0	0	0	0	0	3.55955	3.55955
gma-miR9738	3.51539	18.943	3.46501	40.0137	3.88401	4.44041	4.64257	13.9208	2.76425	7.78602	9.96854	6.1463	13.7446	25.1673	107.1	51.3016	158.402
gma-miR9739	0.878847	0	1.73251	3.63761	0.776802	1.77617	0	0	2.76425	1.94651	0	1.11751	0	2.39689	8.88451	8.14257	17.0271
gma-miR9740	2.63654	0.997	0	0	1.5536	0.888083	0	0	0.921416	1.94651	4.98427	0	1.37446	0	1.37446	13.9274	15.3019
gma-miR9741	3.51539	3.988	1.73251	2.72821	1.5536	3.55233	5.3058	1.07083	0.921416	1.94651	1.66142	0.558755	6.87232	3.59533	21.8637	17.1387	39.0024
gma-miR9742	1.75769	0.997	0	1.81881	0.776802	3.55233	0.663224	0	0.921416	0.973253	0	0	0	0	2.48203	8.9785	11.4605
gma-miR9743	0	0	0	3.63761	0	0	3.31612	0	0	0	0	0.558755	1.37446	2.39689	11.2838	0	11.2838
gma-miR9744	0.878847	0	0.866253	3.63761	0	0	0.663224	0	0	1.94651	0	0	0	0	5.16709	2.82535	7.99244
gma-miR9745	16.6981	14.955	2.59876	0	27.1881	12.4332	3.97935	2.14166	12.8998	19.4651	61.4727	2.23502	1.37446	5.99222	18.3215	165.112	183.433
gma-miR9746a	0	0	0.866253	6.36582	0	0	0.663224	2.14166	0.921416	0.973253	1.66142	2.23502	4.12339	0	16.3954	3.55609	19.9515
gma-miR9746b	1.75769	2.991	1.73251	5.45642	0.776802	0	0.663224	2.14166	0	2.91976	0	1.11751	1.37446	0	12.4858	8.44526	20.931
gma-miR9746c	0.878847	0.997	1.73251	6.36582	1.5536	1.77617	0.663224	0	1.84283	1.94651	0	0.558755	1.37446	0	10.6948	8.99496	19.6897
gma-miR9746d	0	1.994	3.46501	4.54701	0	0	0.663224	2.14166	2.76425	1.94651	0	1.67626	1.37446	1.19844	15.0661	6.70476	21.7708
gma-miR9746e	0	1.994	1.73251	4.54701	0.776802	1.77617	1.32645	1.07083	0	0.973253	0	1.11751	1.37446	0	11.1688	5.52022	16.689
gma-miR9746f	0	0	0.866253	6.36582	0.776802	1.77617	0	2.14166	0	2.91976	0	0.558755	1.37446	1.19844	12.5054	5.47273	17.9781
gma-miR9746g	0.878847	0.997	0	6.36582	0	0	0	0	0.921416	1.94651	0	0	0	0	6.36582	4.74377	11.1096
gma-miR9746h	13.1827	9.97	5.19752	9.09403	4.66081	5.3285	0.663224	0	5.5285	8.75928	1.66142	1.11751	0	0	16.0723	49.0912	65.1635
gma-miR9746i	1.75769	0.997	10.395	10.0034	0	0	1.98967	6.42497	0	0	0	2.79377	2.74893	0	34.3558	2.75469	37.1105
gma-miR9747	0.878847	0	0.866253	0.909403	0.776802	5.3285	0	0	0	0	13.2914	0	0	0	1.77566	20.2755	22.0512
gma-miR9748	0.878847	0.997	0	1.81881	0	0.888083	0.663224	0	0	1.94651	0	0	0	0	2.48203	4.71044	7.19247
gma-miR9749	26.3654	55.832	37.2489	134.592	9.32163	31.0829	13.2645	21.4166	15.6641	43.7964	19.9371	11.7338	31.6127	10.786	260.654	201.999	462.654
gma-miR9750	0	3.988	0	0	8.54483	42.628	3.31612	99.587	1.84283	24.3313	6.6457	12.2926	65.9743	2.39689	183.567	87.9806	271.548
gma-miR9751	7.03077	0	2.59876	0	3.10721	7.99274	0.663224	3.21248	1.84283	0	11.63	0.558755	0	1.19844	8.23167	31.6035	39.8352
gma-miR9752	2.63654	2.991	0	0	0	0	0	0	0	0	0	0	0	0	0	5.62754	5.62754
gma-miR9753	1.75769	14.955	2.59876	18.1881	8.54483	8.88083	3.97935	8.56663	12.8998	12.6523	9.96854	5.58755	13.7446	2.39689	55.0619	69.659	124.721
gma-miR9754	2.63654	0	0	1.81881	1.5536	0	1.32645	0	0	1.94651	1.66142	1.11751	1.37446	2.39689	8.03412	7.79807	15.8322
gma-miR9755	3.51539	16.949	6.93002	30.0103	6.21442	3.55233	9.94837	14.9916	5.5285	13.6255	0	6.1463	16.4936	4.79378	89.3139	49.3852	138.699
gma-miR9756	36.9116	10.967	34.6501	13.641	20.1969	7.99274	19.8967	4.28331	15.6641	5.83952	36.5513	5.58755	2.74893	55.1284	135.936	134.123	270.059
gma-miR9757	9.66731	1.994	6.93002	4.54701	3.10721	4.44041	3.97935	3.21248	4.60708	0	13.2914	7.82256	4.12339	7.19066	37.8055	37.1074	74.9129
gma-miR9758	7.90962	0	0	0	10.8752	2.66425	1.32645	0	4.60708	0.973253	0	1.67626	0	0	3.00271	27.0294	30.0321
gma-miR9759	2.63654	3.988	12.9938	5.45642	4.66081	5.3285	3.31612	3.21248	0.921416	0.973253	4.98427	0.558755	5.49786	2.39689	33.4323	23.4928	56.9251
gma-miR9760	0	1.994	2.59876	13.641	2.33041	1.77617	2.6529	5.35414	11.057	6.81277	1.66142	4.47004	4.12339	2.39689	35.2372	25.6318	60.8689
gma-miR9761	0	0.997	2.59876	2.72821	0.776802	0.888083	2.6529	1.07083	0	1.94651	0	0.558755	0	0	9.60945	4.60839	14.2178
gma-miR9762	7.90962	4.985	87.4916	23.6445	30.2953	9.76891	66.9857	46.0456	129.92	13.6255	64.7955	108.398	46.7318	65.9144	445.212	261.3	706.511
gma-miR9763	2.63654	1.994	1.73251	0.909403	0.776802	1.77617	3.97935	0	3.68566	2.91976	0	5.58755	2.74893	0	14.9577	13.7889	28.7467
gma-miR9764	0	0	1.73251	0	1.5536	0	0.663224	2.14166	0	0.973253	4.98427	2.23502	0	2.39689	9.16929	7.51113	16.6804
gma-miR9765	26.3654	6.979	33.7839	5.45642	33.4025	2.66425	18.5703	3.21248	33.171	2.91976	58.1498	19.5564	2.74893	19.1751	102.503	163.652	266.155
gma-miR9766	4.39423	0	6.06377	0	3.10721	2.66425	1.98967	0	5.5285	0.973253	0	2.23502	2.74893	0	13.0374	16.6674	29.7048
gma-miR9767	15.8192	29.91	6.93002	19.0975	19.4201	11.5451	9.94837	16.0624	11.057	9.73253	9.96854	13.4101	12.3702	7.19066	85.0092	107.452	192.462

## Sheet: b
Supplemental Table 2b. Summary of differentially accumulated known miRNAs
miRNA_ID	gwa	gwr	gca	gcr	ywa	ywr	yca	ycr	swp	swr	swt	scp	scr	sct	SUM	Differentially expressed comparisons
gma-miR1507c-3p	547.521	261.214	370.756	475.618	216.728	240.67	250.699	203.457	304.989	282.243	445.262	283.289	332.62	841.308	5056.37	sct_ycb
gma-miR1507c-5p	96.6731	515.449	40.7139	193.703	500.261	248.663	503.387	307.328	406.345	306.575	430.309	643.685	856.291	225.307	5274.69	gca_gcb;gca_scp;gca_scr;gca_sct;gca_swp;gca_swr;gca_swt;gca_yca;gca_ycb;gca_ywa;gca_ywb;gcb_scr;gwa_gwb;gwa_scp;gwa_scr;gwa_swp;gwa_swt;gwa_yca;gwa_ywa;gwb_gca
gma-miR1508a	7768.12	3601.17	4677.77	6762.32	5446.16	1597.66	9750.73	2319.41	8054.1	1865.73	6256.92	13716.9	5897.83	6356.55	84071.3	gcb_ywb;gwa_swr;gwa_ywb;scp_ycb;scp_ywb;swp_swr;swp_ywb;swr_scp;swr_yca;yca_ycb;ywb_yca
gma-miR1508c	6236.3	2706.86	3911.13	5250.89	4270.86	1171.38	7574.69	1740.1	6036.2	1232.14	5040.76	9919.57	4751.52	4968.75	64811.1	gcb_swr;gcb_ywb;gwa_swr;gwa_ywb;scp_ycb;scp_ywb;scr_ywb;sct_ywb;swp_swr;swp_ywb;swr_scp;swr_sct;swr_swt;swr_yca;swt_ywb;yca_ycb;ywb_yca
gma-miR1509a	8082.75	5968.04	6684.01	13225.4	2592.19	4936.85	2799.47	5502.99	3738.19	6541.23	3193.26	2934.02	11527.6	4930.4	82656.5	gcb_scp;gcb_swt;gcb_yca;gcb_ywa;scr_yca;scr_ywa
gma-miR1509b	1661.02	902.285	1569.65	3029.22	993.53	1789.49	1500.88	2598.9	735.29	1191.26	867.263	566.577	2790.16	1124.14	21319.7	gcb_scp;gcb_swp;scp_scr;scp_ycb
gma-miR1510a-3p	1482.61	326.019	1046.43	1654.2	356.552	682.047	482.164	791.342	280.111	480.787	305.702	183.271	512.675	414.662	8998.58	gca_scp;gcb_scp;gcb_swp;gcb_swt;gcb_ywa;gwa_gwb;gwa_scp;gwa_swp;gwa_swt;gwa_ywa;gwb_gcb;scp_ycb
gma-miR1510a-5p	25261.6	34710.6	2240.13	9956.14	24490.2	48293.9	29189.8	77416.6	9793.73	23020.4	18176	25884.3	37210.9	12264.9	377909	gca_gcb;gca_scp;gca_scr;gca_sct;gca_swp;gca_swr;gca_swt;gca_yca;gca_ycb;gca_ywa;gca_ywb;gcb_ycb;gcb_ywb;gwa_gca;gwb_gca;sct_ycb;swp_ycb;swp_ywb;swt_ycb
gma-miR1510b-3p	860.391	178.463	572.593	739.344	281.979	496.438	340.234	620.01	179.676	220.928	245.891	104.487	206.17	304.405	5351.01	gca_scp;gcb_scp;gcb_swp;gwa_gwb;gwa_scp;gwa_scr;gwa_swp;gwb_gcb;scp_ycb;scp_ywb
gma-miR1510b-5p	21456.2	51477.1	2822.25	11504.9	73214.4	37295.9	45917	62166.9	11916.7	14676.7	44296.9	36414	23239.4	38350.2	474749	gca_gcb;gca_scp;gca_scr;gca_sct;gca_swp;gca_swr;gca_swt;gca_yca;gca_ycb;gca_ywa;gca_ywb;gcb_ycb;gcb_ywa;gwa_gca;gwb_gca;gwb_gcb;gwb_swp;swp_ycb;swp_ywa;swr_ycb;swr_ywa
gma-miR1511	39.5481	109.67	210228	332721	13.2056	63.9419	87058.2	139262	16.5855	31.1441	31.5671	38545.7	108708	84949.3	1.00178e+06	gca_scp;gca_swp;gca_swr;gca_swt;gca_ywa;gca_ywb;gcb_scp;gcb_swp;gcb_swr;gcb_swt;gcb_ywa;gcb_ywb;gwa_gca;gwa_gcb;gwa_scp;gwa_scr;gwa_sct;gwa_yca;gwa_ycb;gwb_gca;gwb_gcb;gwb_scp;gwb_scr;gwb_sct;gwb_swp;gwb_yca;gwb_ycb;gwb_ywa;scp_ywa;scp_ywb;scr_ywa;scr_ywb;sct_ywa;sct_ywb;swp_scp;swp_scr;swp_sct;swp_yca;swp_ycb;swr_scp;swr_scr;swr_sct;swr_yca;swr_ycb;swt_scp;swt_scr;swt_sct;swt_yca;swt_ycb;ywa_yca…
gma-miR1512a-3p	4.39423	48.853	0	50.0171	0.776802	95.9129	1.98967	127.429	1.84283	138.202	0	0.558755	118.204	0	588.18	gca_gcb;gca_scr;gca_swr;gca_ycb;gca_ywb;gcb_scp;gcb_sct;gcb_swp;gcb_swt;gcb_yca;gcb_ywa;gwa_gcb;gwa_gwb;gwa_scr;gwa_swr;gwa_ycb;gwa_ywb;gwb_gca;gwb_scp;gwb_sct;gwb_swp;gwb_swt;gwb_yca;gwb_ywa;scp_scr;scp_ycb;scp_ywb;scr_sct;scr_yca;scr_ywa;sct_ycb;sct_ywb;swp_scr;swp_swr;swp_ycb;swp_ywb;swr_scp;swr_sct;swr_swt;swr_yca;swr_ywa;swt_scr;swt_ycb;swt_ywb;yca_ycb;ywa_ycb;ywa_ywb;ywb_yca
gma-miR1512a-5p	0	0	19.9238	56.383	0	0	4.64257	538.627	0	0	0	2.23502	332.62	0	954.431	gca_scp;gca_scr;gca_sct;gca_swp;gca_swr;gca_swt;gca_ycb;gca_ywa;gca_ywb;gcb_scp;gcb_scr;gcb_sct;gcb_swp;gcb_swr;gcb_swt;gcb_yca;gcb_ycb;gcb_ywa;gcb_ywb;gwa_gca;gwa_gcb;gwa_scr;gwa_ycb;gwb_gca;gwb_gcb;gwb_scr;gwb_ycb;scp_scr;scp_ycb;scr_sct;scr_yca;scr_ywa;scr_ywb;sct_ycb;swp_scr;swp_ycb;swr_scr;swr_ycb;swt_scr;swt_ycb;yca_ycb;ywa_ycb;ywb_ycb
gma-miR1512b	201.256	3977.03	269.405	6057.53	477.733	4312.53	535.885	6388.56	556.535	7646.85	500.089	781.698	10987.5	264.856	42957.4	gca_gcb;gca_scr;gca_swr;gca_ycb;gca_ywb;gcb_scp;gcb_sct;gcb_swp;gcb_swt;gcb_yca;gcb_ywa;gwa_gcb;gwa_gwb;gwa_scr;gwa_swr;gwa_ycb;gwa_ywb;gwb_gca;gwb_scp;gwb_sct;gwb_swp;gwb_swt;gwb_yca;gwb_ywa;scp_scr;scp_ycb;scp_ywb;scr_sct;scr_yca;scr_ywa;sct_ycb;sct_ywb;swp_scr;swp_swr;swp_ycb;swp_ywb;swr_scp;swr_sct;swr_swt;swr_yca;swr_ywa;swt_scr;swt_ycb;swt_ywb;yca_ycb;ywa_ycb;ywa_ywb;ywb_yca
gma-miR1512c	377.025	10.967	24.2551	1.81881	63.6978	7.10466	39.1302	41.7623	47.9136	2.91976	9.96854	10.0576	42.6084	11.9844	691.213	gca_gcb;gcb_scr;gcb_swp;gcb_yca;gcb_ycb;gcb_ywa;gwa_gca;gwa_gcb;gwa_gwb;gwa_scp;gwa_scr;gwa_sct;gwa_swp;gwa_swr;gwa_swt;gwa_yca;gwa_ycb;gwa_ywa;gwa_ywb;gwb_swp;gwb_ywa;scp_scr;scp_ycb;scp_ywa;scr_ywb;sct_ywa;swp_scp;swp_swr;swp_swt;swr_scr;swr_yca;swr_ycb;swr_ywa;swt_scr;swt_ycb;swt_ywa;ywa_ywb;ywb_yca;ywb_ycb
gma-miR1513a-5p	29.0019	36.889	23.3888	52.7453	17.8665	34.6352	22.5496	42.8331	15.6641	18.4918	23.2599	10.0576	19.2425	17.9767	364.602	gcb_scp;scp_ycb
gma-miR1514a-3p	10.5462	29.91	6.93002	9.09403	25.6345	11.5451	7.29547	6.42497	4.60708	6.81277	4.98427	9.49883	6.87232	10.786	150.941	gwb_gca;gwb_swp;gwb_swt;swp_ywa;swt_ywa
gma-miR1514a-5p	783.052	661.011	1323.63	1514.16	1347.75	1531.94	1192.48	1344.96	613.663	553.781	2369.19	391.687	775.198	1289.53	15692	swr_swt;swt_scp
gma-miR1514b-5p	7.90962	0	17.3251	5.45642	34.9561	18.6497	19.2335	21.4166	1.84283	2.91976	28.2442	0.558755	1.37446	10.786	170.673	gca_scp;gca_swp;gcb_swt;gcb_ywa;gwa_ywa;gwb_gca;gwb_sct;gwb_swt;gwb_yca;gwb_ycb;gwb_ywa;gwb_ywb;scp_sct;scp_yca;scp_ycb;scp_ywa;scp_ywb;scr_yca;scr_ycb;scr_ywa;scr_ywb;swp_sct;swp_swt;swp_yca;swp_ycb;swp_ywa;swp_ywb;swr_swt;swr_ycb;swr_ywa;swt_scp;swt_scr
gma-miR1515a	117.765	97.706	98.7529	137.32	84.6715	106.57	204.273	96.3745	94.9059	57.4219	51.5041	64.8155	112.706	50.3346	1375.12	sct_yca
gma-miR1516a-5p	3.51539	1.994	7.79628	8.18462	39.6169	33.7471	68.3121	114.579	10.1356	2.91976	9.96854	7.82256	16.4936	15.5798	340.665	gca_yca;gca_ycb;gca_ywa;gca_ywb;gcb_yca;gcb_ycb;gcb_ywa;gcb_ywb;gwa_scr;gwa_sct;gwa_yca;gwa_ycb;gwa_ywa;gwa_ywb;gwb_scr;gwb_sct;gwb_yca;gwb_ycb;gwb_ywa;gwb_ywb;scp_yca;scp_ycb;scp_ywa;scp_ywb;scr_yca;scr_ycb;sct_yca;sct_ycb;swp_yca;swp_ycb;swr_yca;swr_ycb;swr_ywa;swr_ywb;swt_yca;swt_ycb
gma-miR1520b	144.131	158.523	41.5801	87.3026	90.8859	125.22	31.8348	73.8871	81.0846	161.56	141.221	31.2903	72.8466	88.6849	1330.05	gwa_scp;gwa_yca;gwb_scp;gwb_yca;scp_ywb;swr_scp;swr_yca;swt_scp;swt_yca
gma-miR1520d	15.8192	22.931	19.9238	19.0975	11.652	23.0901	10.6116	23.5582	17.5069	32.1174	41.5356	6.1463	27.4893	35.9533	307.432	scp_scr;scp_sct;swr_scp;swt_scp
gma-miR1520e	16.6981	45.862	21.6563	25.4633	29.5185	38.1875	13.2645	20.3457	62.6563	30.1708	24.9214	22.3502	31.6127	28.7627	411.47	swp_yca
gma-miR1520f-3p	29.8808	11.964	28.5864	28.1915	20.9737	51.5088	25.2025	57.8247	17.5069	37.9569	41.5356	13.4101	39.8595	89.8833	494.285	gwb_sct;gwb_ycb;gwb_ywb;scp_sct;scp_ycb;sct_ywa;swp_sct
gma-miR1520g	21.9712	15.952	14.7263	18.1881	17.8665	38.1875	15.9174	33.1957	15.6641	28.2243	61.4727	10.0576	27.4893	37.1518	356.064	gca_swt;swt_scp
gma-miR1520h	15.8192	15.952	10.395	6.36582	10.0984	11.5451	6.63224	4.28331	20.2712	28.2243	19.9371	5.02879	10.9957	16.7782	182.326	gcb_swr;swr_scp;swr_yca;swr_ycb
gma-miR1520j	10.5462	2.991	2.59876	5.45642	10.8752	5.3285	5.3058	11.7791	4.60708	2.91976	6.6457	3.91128	9.62125	11.9844	94.5705	gca_sct;gca_ycb
gma-miR1520k	21.0923	17.946	19.9238	15.4598	6.99122	14.2093	11.938	27.8415	14.7427	21.4116	38.2127	9.49883	13.7446	40.7471	273.76	scp_sct;sct_ywa;swt_scp;swt_ywa
gma-miR1520l	20.2135	8.973	13.86	13.641	13.2056	19.5378	8.62192	18.2041	15.6641	21.4116	33.2285	5.02879	10.9957	28.7627	231.348	scp_sct;swr_scp;swt_scp
gma-miR1520m	4.39423	1.994	6.06377	9.09403	5.43762	0.888083	5.3058	7.4958	12.8998	11.679	16.6142	4.47004	12.3702	17.9767	116.683	gwa_sct;gwb_scr;gwb_sct;gwb_swr;gwb_swt;sct_ywb;swr_ywb;swt_ywb
gma-miR1520n	6.15193	9.97	7.79628	13.641	6.21442	6.21658	15.9174	16.0624	5.5285	10.7058	9.96854	8.94007	30.2382	35.9533	183.304	gca_sct;gwa_scr;gwa_sct;scp_sct;scr_ywa;scr_ywb;sct_ywa;sct_ywb;swp_scr;swp_sct
gma-miR1520o	2.63654	1.994	1.73251	0.909403	1.5536	0	1.98967	1.07083	0.921416	6.81277	0	2.79377	1.37446	5.99222	29.7812	swp_swr
gma-miR1520p	8.78847	2.991	15.5926	9.09403	6.21442	5.3285	3.97935	23.5582	1.84283	4.86627	8.30712	3.91128	8.24679	8.38911	111.11	gca_swp;gwb_ycb;scp_ycb;swp_ycb;yca_ycb;ywb_ycb
gma-miR1520q	29.8808	23.928	30.3189	37.2855	28.7417	53.285	37.1406	53.5414	23.9568	42.8231	56.4884	17.3214	39.8595	97.074	571.645	gwb_sct;scp_sct;swp_sct
gma-miR1520r	25.4865	10.967	21.6563	31.8291	9.32163	32.8591	43.7728	64.2497	11.9784	23.3581	29.9056	26.2615	50.8552	69.5098	452.011	gwb_scr;gwb_sct;gwb_ycb;scr_ywa;sct_ywa;swp_scr;swp_sct;swp_ycb;ywa_yca;ywa_ycb
gma-miR1521a	0	0	0	0.909403	0	0	0.663224	3.21248	0	0	0	1.11751	5.49786	1.19844	12.5989	gca_scr;gca_yca;gca_ycb;gcb_yca;gcb_ycb;gwa_scr;gwa_yca;gwa_ycb;gwa_ywa;gwb_scr;gwb_yca;gwb_ycb;scr_sct;sct_yca;sct_ycb;swp_yca;swp_ycb;swr_yca;swr_ycb;swt_yca;swt_ycb
gma-miR1526	0	0	3.46501	7.27522	0	0	1.98967	9.63745	0	0	0	5.02879	6.87232	5.99222	40.2607	gwa_ycb;gwb_ycb;swp_ycb;swt_ycb;ywa_ycb
gma-miR1531-3p	1.75769	0.997	4.33127	5.45642	2.33041	5.3285	1.98967	6.42497	0	2.91976	4.98427	1.67626	2.74893	4.79378	45.7389	swp_ycb
gma-miR1531-5p	628.375	1414.74	1041.24	3299.31	548.423	929.822	1916.06	4174.09	741.74	1088.1	634.664	2336.15	6171.35	1663.44	26587.5	gca_scr;gca_ycb;gcb_swp;gcb_swt;gcb_ywa;gwa_gcb;gwa_scr;gwa_ycb;gwb_scr;scp_ywa;scr_ywa;scr_ywb;swp_scr;swp_ycb;swr_scr;swt_scr;swt_ycb;ywa_ycb;ywb_ycb
gma-miR1535a	71.1866	50.847	15.5926	56.383	212.067	212.252	306.41	329.815	328.024	130.416	9.96854	521.877	492.058	15.5798	2752.48	gca_scp;gca_scr;gca_swp;gca_swr;gca_yca;gca_ycb;gca_ywa;gca_ywb;gcb_scp;gcb_scr;gcb_swp;gcb_swt;gcb_yca;gcb_ycb;gwa_gca;gwa_scp;gwa_scr;gwa_sct;gwa_swp;gwa_swt;gwa_yca;gwa_ycb;gwb_scp;gwb_scr;gwb_swp;gwb_swt;gwb_yca;gwb_ycb;gwb_ywa;gwb_ywb;scp_sct;scr_sct;sct_yca;sct_ycb;sct_ywa;sct_ywb;swp_sct;swp_swt;swr_scp;swr_sct;swr_swt;swt_scp;swt_scr;swt_yca;swt_ycb;swt_ywa;swt_ywb
gma-miR1535b	109.856	98.703	22.5226	113.675	558.521	531.961	693.07	753.863	739.897	291.003	23.2599	1109.69	1065.21	17.9767	6129.2	gca_gcb;gca_scp;gca_scr;gca_swp;gca_swr;gca_yca;gca_ycb;gca_ywa;gca_ywb;gcb_scp;gcb_scr;gcb_sct;gcb_swp;gcb_swt;gcb_yca;gcb_ycb;gcb_ywa;gcb_ywb;gwa_gca;gwa_scp;gwa_scr;gwa_sct;gwa_swp;gwa_swt;gwa_yca;gwa_ycb;gwa_ywa;gwa_ywb;gwb_gca;gwb_scp;gwb_scr;gwb_sct;gwb_swp;gwb_swt;gwb_yca;gwb_ycb;gwb_ywa;gwb_ywb;scp_sct;scr_sct;sct_yca;sct_ycb;sct_ywa;sct_ywb;swp_sct;swp_swt;swr_sct;swr_swt;swt_scp;swt_scr…
gma-miR1536	230.258	58.823	14.7263	15.4598	91.6627	76.3751	9.94837	9.63745	89.3774	74.9405	171.127	7.26381	10.9957	15.5798	876.174	gca_swp;gca_swr;gca_swt;gca_ywa;gca_ywb;gcb_swp;gcb_swr;gcb_swt;gcb_ywa;gcb_ywb;gwa_gca;gwa_gcb;gwa_scp;gwa_scr;gwa_sct;gwa_yca;gwa_ycb;gwb_scp;gwb_scr;gwb_yca;gwb_ycb;scp_ywa;scp_ywb;scr_ywa;scr_ywb;sct_ywa;sct_ywb;swp_scp;swp_scr;swp_sct;swp_yca;swp_ycb;swr_scp;swr_scr;swr_sct;swr_yca;swr_ycb;swt_scp;swt_scr;swt_sct;swt_yca;swt_ycb;ywa_yca;ywa_ycb;ywb_yca;ywb_ycb
gma-miR156a	64790.3	34803.3	43809.9	12975.4	49475.3	13127.6	44797.5	15671.6	64210.7	17332.7	53650.7	49339.1	28724.9	35868.2	528577	gcb_swp;gcb_swt;gwa_gcb;gwa_ycb;gwa_ywb;swp_ycb;swp_ywb;swt_ywb
gma-miR156b	84881.6	1634.08	121988	587.474	5933.99	105.682	13793.1	51.3998	6206.66	15.572	59.8113	6803.4	87.9657	55.1284	242204	gca_gcb;gca_scp;gca_scr;gca_sct;gca_swp;gca_swr;gca_swt;gca_yca;gca_ycb;gca_ywa;gca_ywb;gcb_scp;gcb_scr;gcb_sct;gcb_swp;gcb_swr;gcb_swt;gcb_yca;gcb_ycb;gcb_ywa;gcb_ywb;gwa_gcb;gwa_gwb;gwa_scp;gwa_scr;gwa_sct;gwa_swp;gwa_swr;gwa_swt;gwa_yca;gwa_ycb;gwa_ywa;gwa_ywb;gwb_gca;gwb_scp;gwb_scr;gwb_sct;gwb_swr;gwb_swt;gwb_yca;gwb_ycb;gwb_ywb;scp_scr;scp_sct;scp_ycb;scp_ywb;scr_yca;scr_ywa;sct_yca;sct_ywa…
gma-miR156c	375900	439116	136914	198343	250951	111584	149062	76792.3	453701	90552.4	227691	239780	159338	107029	3.01675e+06	gwa_swr;gwa_ycb;gwb_sct;gwb_swr;gwb_ycb;swp_sct;swp_swr;swp_ycb;swp_ywb
gma-miR156d	94882	112415	35131.8	52105.1	63136.2	28396.4	37664.5	19730	114292	22970.7	57643.1	61763.6	41168	26860.7	768159	gwa_swr;gwa_ycb;gwb_sct;gwb_swr;gwb_ycb;swp_sct;swp_swr;swp_ycb;swp_ywb
gma-miR156f	311717	6045.81	443626	1957.03	21660.4	411.182	50371.2	198.103	22850.2	63.2614	235.922	25084.2	296.884	173.774	884692	gca_gcb;gca_scp;gca_scr;gca_sct;gca_swp;gca_swr;gca_swt;gca_yca;gca_ycb;gca_ywa;gca_ywb;gcb_scp;gcb_scr;gcb_sct;gcb_swp;gcb_swr;gcb_swt;gcb_yca;gcb_ycb;gcb_ywa;gcb_ywb;gwa_gcb;gwa_gwb;gwa_scp;gwa_scr;gwa_sct;gwa_swp;gwa_swr;gwa_swt;gwa_yca;gwa_ycb;gwa_ywa;gwa_ywb;gwb_gca;gwb_scp;gwb_scr;gwb_sct;gwb_swr;gwb_swt;gwb_yca;gwb_ycb;gwb_ywb;scp_scr;scp_sct;scp_ycb;scp_ywb;scr_yca;scr_ywa;sct_yca;sct_ywa…
gma-miR156g	377661	445131	137527	202779	252399	112598	150220	78559.2	455416	92445.4	227628	242835	162469	107153	3.04482e+06	gwa_swr;gwa_ycb;gwb_sct;gwb_swr;gwb_ycb;swp_sct;swp_swr;swp_ycb;swp_ywb
gma-miR156h	65395.9	34846.2	44868.4	13353.7	50417.6	13917.1	45914.4	17047.6	65332.1	18342.9	55034.7	50657.8	30515.9	37148.2	542792	gcb_swp;gcb_swt;gwa_gcb;gwa_ywb;swp_ywb
gma-miR156i	94476.9	111062	34938.6	51686.8	62943.5	28270.3	38091.6	19833.9	113971	23081.7	56882.2	60691.9	41140.5	26700.1	763771	gwa_swr;gwa_ycb;gwb_sct;gwb_swr;gwb_ycb;swp_sct;swp_swr;swp_ycb;swp_ywb
gma-miR156j	95693.2	112767	35643.7	52326.1	63704	28247.2	38213.7	19997.7	115066	23303.6	57781	61816.1	41430.5	27123.2	773112	gwa_swr;gwa_ycb;gwb_sct;gwb_swr;gwb_ycb;swp_sct;swp_swr;swp_ycb;swp_ywb
gma-miR156k	64893.2	34656.7	45039.1	13059.9	50654.5	13501.5	45608	16882.7	65266.7	18341	55244	50548.8	31127.5	36529.8	541353	gcb_swp;gcb_swt;gwa_gcb;gwa_ywb;swp_ywb;swt_ywb
gma-miR156l	95394.4	112508	35383.8	51669.5	63706.3	28484.4	38258.1	19743.9	115019	23326	57493.6	61637.3	41379.6	27136.4	771139	gwa_swr;gwa_ycb;gwb_sct;gwb_swr;gwb_ycb;swp_sct;swp_swr;swp_ycb;swp_ywb
gma-miR156m	378470	445832	137928	202952	251849	113269	150114	77827.8	455435	92119.4	228223	242853	163494	107643	3.04801e+06	gwa_swr;gwa_ycb;gwb_sct;gwb_swr;gwb_ycb;swp_sct;swp_swr;swp_ycb;swp_ywb
gma-miR156n	64501.2	34439.4	44872.8	13200	50069.6	13677.4	45406.3	16585	63990.5	18290.3	54865.2	50097.9	30153	36856.9	537006	gcb_swp;gcb_swt;gwa_gcb;gwa_ywb;swp_ywb;swt_ywb
gma-miR156o	21814.7	11658.9	15002.6	4363.31	16773.5	4567.41	15232.9	5720.36	21610	6114.95	18712.6	16759.3	10235.6	12378.7	180945	gcb_swp;gcb_swt;gwa_gcb;gwa_ywb;swp_ywb;swt_ywb
gma-miR156p	62.3981	29.91	125.607	40.9231	307.614	21.314	462.267	16.0624	909.438	36.9836	691.152	706.266	70.0977	824.53	4304.56	gca_scp;gca_sct;gca_swp;gca_swt;gca_ycb;gca_ywb;gcb_scp;gcb_sct;gcb_swp;gcb_swt;gcb_yca;gcb_ywa;gwa_scp;gwa_sct;gwa_swp;gwa_swt;gwa_yca;gwa_ywa;gwb_gca;gwb_scp;gwb_sct;gwb_swp;gwb_swt;gwb_yca;gwb_ywa;scp_scr;scp_ycb;scp_ywb;scr_sct;scr_yca;scr_ycb;scr_ywa;sct_ycb;sct_ywb;swp_scr;swp_swr;swp_ycb;swp_ywb;swr_scp;swr_sct;swr_swt;swr_yca;swr_ywa;swt_scr;swt_ycb;swt_ywb;yca_ycb;ywa_ycb;ywa_ywb;ywb_yca
gma-miR156q	21210.1	11317.9	14474.2	4208.72	16418.5	4292.99	14726.9	5106.78	20551.3	5679.9	17667.6	15865.8	9388.97	11840.6	172750	gcb_swp;gcb_swt;gwa_gcb;gwa_ycb;gwa_ywb;swp_ycb;swp_ywb;swt_ywb
gma-miR156r	177.527	88.733	4443.88	1094.01	321.596	223.797	1173.91	880.221	771.225	244.287	142.882	2651.85	2178.53	89.8833	14482.3	gca_gcb;gca_sct;gca_swp;gca_swr;gca_swt;gca_ycb;gca_ywa;gca_ywb;gcb_sct;gcb_swr;gcb_swt;gcb_ywb;gwa_gca;gwa_gcb;gwa_scp;gwa_scr;gwa_swp;gwa_yca;gwa_ycb;gwb_gca;gwb_gcb;gwb_scp;gwb_scr;gwb_swp;gwb_yca;gwb_ycb;scp_sct;scp_ywa;scp_ywb;scr_sct;scr_ywa;scr_ywb;sct_yca;sct_ycb;swp_sct;swp_swt;swr_scp;swr_scr;swr_yca;swt_scp;swt_scr;swt_yca;swt_ycb;ywb_yca
gma-miR156s	64341.2	34430.4	43423.5	12640.7	48923.8	12780.4	44087.8	15398.5	62619.4	17160.4	53268.6	47998.1	28202.6	35047.3	520323	gcb_swp;gcb_swt;gwa_gcb;gwa_ycb;gwa_ywb;swp_ycb;swp_ywb;swt_ywb
gma-miR156t	23.7289	6.979	45.0452	18.1881	117.297	5.3285	135.961	9.63745	304.067	8.75928	220.969	239.706	23.3659	282.833	1441.87	gca_scp;gca_sct;gca_swp;gca_swt;gca_ywb;gcb_scp;gcb_sct;gcb_swp;gcb_swt;gcb_yca;gcb_ywa;gwa_scp;gwa_sct;gwa_swp;gwa_swt;gwa_yca;gwa_ywa;gwb_gca;gwb_scp;gwb_sct;gwb_swp;gwb_swt;gwb_yca;gwb_ywa;scp_scr;scp_ycb;scp_ywb;scr_sct;scr_yca;scr_ywa;sct_ycb;sct_ywb;swp_scr;swp_swr;swp_ycb;swp_ywb;swr_scp;swr_sct;swr_swt;swr_yca;swr_ywa;swt_scr;swt_ycb;swt_ywb;yca_ycb;ywa_ycb;ywa_ywb;ywb_yca
gma-miR156u	21676.8	11624	14493.3	4275.1	16476.8	4270.79	14890.7	5234.21	21129.9	5838.55	17788.9	16371.5	9486.55	11917.3	175474	gcb_swp;gcb_swt;gwa_gcb;gwa_ycb;gwa_ywb;swp_ycb;swp_ywb;swt_ywb
gma-miR156v	21268.1	11290	14418.8	4247.82	16162.9	4215.73	14446.4	5126.05	20771.5	5681.85	18139.4	15940.1	9252.9	11629.7	172591	gcb_swp;gcb_swt;gwa_gcb;gwa_ycb;gwa_ywb;swp_ycb;swp_ywb;swt_ywb
gma-miR156w	21985.2	11404.7	14756.6	4379.68	16452.7	4267.24	14722.3	5271.69	21126.2	5754.85	17732.4	16221.2	9514.04	11707.6	175296	gcb_swp;gcb_swt;gwa_gcb;gwa_ycb;gwa_ywb;swp_ycb;swp_ywb;swt_ywb
gma-miR156x	20920.9	11366.8	14462.1	4160.52	16374.2	4188.2	14594.9	5198.87	21030.4	5684.77	17775.6	16197.2	9281.76	11675.2	172911	gcb_swp;gcb_swt;gwa_gcb;gwa_ycb;gwa_ywb;swp_ycb;swp_ywb;swt_ywb
gma-miR156y	63847.3	34570	43525.8	12815.3	49305.2	12639.2	43991.7	15544.1	62751.2	16965.7	53742.1	48393.2	28263.1	35106	521460	gcb_swp;gcb_swt;gwa_gcb;gwa_ycb;gwa_ywb;swp_ycb;swp_ywb;swt_ywb
gma-miR156z	0	10.967	0	0	0.776802	2.66425	0	1.07083	0	0.973253	0	0	0	0	16.4521	gwa_gwb;gwb_gca;gwb_swp
gma-miR159b-3p	0	13.958	0.866253	0.909403	0	1.77617	0	1.07083	0	0	0	0	0	0	18.5807	gwa_gwb;gwb_gca;gwb_scp;gwb_scr;gwb_sct;gwb_swp;gwb_swt;gwb_yca;gwb_ywa
gma-miR159d	46.5789	54.835	51.1089	13.641	41.1705	17.7617	33.8244	22.4874	40.5423	24.3313	49.8427	55.8755	42.6084	33.5564	528.165	gcb_scp;gwb_gcb
gma-miR159e-3p	6218.72	6379.81	16481.3	4215.08	5836.12	5551.4	11010.2	10942.8	3357.64	10349.6	2739.69	4333.7	7809.71	4187.36	99413.1	gca_swp;gca_swt;swt_yca
gma-miR159f-3p	0	11.964	0	0	0	2.66425	0	3.21248	0	0.973253	0	0	1.37446	0	20.1885	gwa_gwb;gwb_gca;gwb_swp;gwb_swt
gma-miR160a-3p	44.8212	341.971	63.2365	158.236	82.3411	81.7036	63.0063	102.8	31.3281	87.5928	24.9214	36.319	142.944	34.7549	1295.98	gcb_scp;gcb_sct;gcb_swp;gcb_swt;gwa_gwb;gwb_gca;gwb_scp;gwb_sct;gwb_swp;gwb_swt;gwb_yca;gwb_ywa;gwb_ywb;scr_sct;swp_scr;swt_scr;swt_ycb
gma-miR160a-5p	7.90962	40.877	9.52878	20.0069	10.0984	27.5306	13.2645	37.479	3.68566	46.7161	14.9528	25.144	17.868	1.19844	276.26	gca_swr;gcb_sct;gcb_swp;gwa_gwb;gwa_swr;gwa_ycb;gwb_gca;gwb_sct;gwb_swp;gwb_ywa;scp_sct;scr_sct;sct_yca;sct_ycb;sct_ywb;swp_scp;swp_scr;swp_swr;swp_swt;swp_ycb;swp_ywb;swr_sct;swr_ywa;swt_sct
gma-miR160b	1.75769	13.958	6.93002	4.54701	6.21442	14.2093	6.63224	29.9832	0.921416	26.2778	1.66142	11.7338	19.2425	2.39689	146.466	gca_ycb;gcb_scr;gcb_swr;gcb_ycb;gwa_gwb;gwa_scp;gwa_scr;gwa_swr;gwa_ycb;gwa_ywb;gwb_swp;scr_sct;sct_ycb;sct_ywb;swp_scp;swp_scr;swp_swr;swp_ycb;swp_ywb;swr_sct;swr_swt;swr_ywa;swt_scr;swt_ycb;swt_ywb;yca_ycb;ywa_ycb
gma-miR160c	12.3039	27.916	11.2613	6.36582	6.99122	32.8591	11.2748	34.2665	3.68566	43.7964	13.2914	35.2015	32.9872	1.19844	273.399	gcb_scp;gcb_scr;gcb_swr;gcb_ycb;gcb_ywb;gwb_sct;gwb_swp;scp_sct;scp_ywa;scr_sct;scr_ywa;sct_ycb;sct_ywb;swp_scp;swp_scr;swp_swr;swp_ycb;swp_ywb;swr_sct;swr_ywa;ywa_ycb;ywa_ywb
gma-miR160d	8.78847	30.907	4.33127	13.641	12.4288	34.6352	11.2748	28.9124	4.60708	36.9836	6.6457	33.5253	23.3659	2.39689	252.443	gca_scp;gca_scr;gca_swr;gca_ycb;gca_ywb;gwa_swr;gwb_gca;gwb_sct;gwb_swp;gwb_swt;scp_sct;scr_sct;sct_ycb;sct_ywb;swp_scp;swp_scr;swp_swr;swp_ycb;swp_ywb;swr_sct;swr_swt;swt_scp;swt_ycb;swt_ywb
gma-miR160e	6.15193	18.943	8.66253	10.9128	12.4288	41.7399	8.62192	46.0456	8.29275	36.9836	8.30712	24.0264	26.1148	1.19844	258.43	gca_swr;gca_ycb;gca_ywb;gcb_ycb;gwa_scr;gwa_swr;gwa_ycb;gwa_ywb;gwb_sct;scp_sct;scr_sct;sct_ycb;sct_ywb;swp_swr;swp_ycb;swp_ywb;swr_sct;swr_swt;swr_yca;swt_ycb;swt_ywb;yca_ycb;ywb_yca
gma-miR160f	8.78847	28.913	10.395	7.27522	7.76802	31.971	8.62192	33.1957	4.60708	35.0371	3.32285	21.2327	28.8638	4.79378	234.786	gcb_swr;gcb_ycb;gcb_ywb;gwb_sct;gwb_swp;gwb_swt;scr_sct;sct_ycb;sct_ywb;swp_scp;swp_scr;swp_swr;swp_ycb;swp_ywb;swr_sct;swr_swt;swr_yca;swr_ywa;swt_scp;swt_scr;swt_ycb;swt_ywb;ywa_ycb;ywa_ywb
gma-miR164a	1406.15	3485.51	1517.68	2443.56	433.456	537.29	588.943	373.719	1439.25	1178.61	707.767	1363.36	1356.6	784.981	17616.9	gca_ycb;gcb_yca;gcb_ycb;gcb_ywa;gcb_ywb;gwb_sct;gwb_swt;gwb_yca;gwb_ycb;gwb_ywa;gwb_ywb
gma-miR164b	1400.88	3466.57	1470.9	2455.39	445.108	517.752	595.576	402.631	1385.81	1127.03	682.845	1347.16	1356.6	813.744	17468	gcb_yca;gcb_ycb;gcb_ywa;gcb_ywb;gwb_sct;gwb_swt;gwb_yca;gwb_ycb;gwb_ywa;gwb_ywb
gma-miR164c	7000.01	17705.7	7317.24	11885	2235.64	2703.32	3042.21	2032.43	7080.16	6058.5	3528.86	6817.92	6851.71	4224.52	88483.2	gcb_ycb;gcb_ywa;gcb_ywb;gwb_sct;gwb_swt;gwb_yca;gwb_ycb;gwb_ywa;gwb_ywb
gma-miR164d	1436.04	3443.64	1516.81	2431.74	434.233	533.738	584.964	382.286	1450.31	1128	691.152	1327.04	1337.35	826.926	17524.2	gcb_yca;gcb_ycb;gcb_ywa;gcb_ywb;gwb_sct;gwb_swt;gwb_yca;gwb_ycb;gwb_ywa;gwb_ywb
gma-miR164e	1417.58	3551.32	1445.78	2389	461.421	542.618	578.332	404.773	1428.2	1267.18	780.869	1371.74	1309.86	826.926	17775.6	gcb_yca;gcb_ycb;gcb_ywa;gcb_ywb;gwb_sct;gwb_swt;gwb_yca;gwb_ycb;gwb_ywa;gwb_ywb
gma-miR164f	1462.4	3577.24	1492.55	2401.73	433.456	548.835	577.005	358.727	1405.16	1195.15	687.829	1349.39	1371.72	880.856	17742.1	gca_ycb;gcb_yca;gcb_ycb;gcb_ywa;gcb_ywb;gwa_ycb;gwb_sct;gwb_swt;gwb_yca;gwb_ycb;gwb_ywa;gwb_ywb
gma-miR164g	1421.09	3471.56	1359.15	2503.59	428.018	503.543	616.135	413.34	1448.47	1180.56	719.396	1367.27	1406.08	793.37	17631.6	gcb_yca;gcb_ycb;gcb_ywa;gcb_ywb;gwb_sct;gwb_swt;gwb_yca;gwb_ycb;gwb_ywa;gwb_ywb
gma-miR164h	7050.99	17819.4	7274.79	12039.6	2190.58	2658.03	2950.69	2029.22	7133.6	5943.66	3738.2	6765.96	6770.61	4150.21	88515.5	gcb_yca;gcb_ycb;gcb_ywa;gcb_ywb;gwb_sct;gwb_swt;gwb_yca;gwb_ycb;gwb_ywa;gwb_ywb
gma-miR164i	1421.97	3579.23	1481.29	2445.38	452.099	538.178	609.503	384.427	1460.44	1149.41	651.278	1341.57	1346.98	838.911	17700.7	gcb_yca;gcb_ycb;gcb_ywa;gcb_ywb;gwb_sct;gwb_swt;gwb_yca;gwb_ycb;gwb_ywa;gwb_ywb
gma-miR164j	1450.98	3578.23	1502.08	2568.15	435.009	576.366	630.063	383.357	1489.93	1151.36	711.089	1389.06	1322.23	842.506	18030.4	gcb_yca;gcb_ycb;gcb_ywa;gcb_ywb;gwb_sct;gwb_swt;gwb_yca;gwb_ycb;gwb_ywa;gwb_ywb
gma-miR164k	7005.29	17398.7	7264.4	11884.1	2143.97	2670.46	2995.78	1877.16	6990.78	5916.41	3665.1	6643.59	6725.26	4114.26	87295.2	gcb_ycb;gcb_ywa;gcb_ywb;gwb_sct;gwb_swt;gwb_yca;gwb_ycb;gwb_ywa;gwb_ywb
gma-miR166a-5p	3.51539	23.928	3.46501	7.27522	21.7505	23.0901	23.8761	10.7083	2.76425	7.78602	8.30712	5.58755	10.9957	10.786	163.835	gca_yca;gca_ywa;gca_ywb;gwa_gwb;gwa_yca;gwa_ywa;gwa_ywb;gwb_gca;gwb_swp;scp_yca;scp_ywb;swp_yca;swp_ywa;swp_ywb
gma-miR166c-5p	6.15193	23.928	3.46501	20.0069	27.1881	31.0829	25.2025	20.3457	2.76425	4.86627	3.32285	4.47004	15.1191	7.19066	195.104	gca_gcb;gca_scr;gca_yca;gca_ycb;gca_ywa;gca_ywb;gcb_scp;gcb_swp;gcb_swt;gwa_yca;gwa_ywa;gwa_ywb;gwb_gca;gwb_scp;gwb_swp;gwb_swt;scp_yca;scp_ycb;scp_ywa;scp_ywb;sct_ywb;swp_scr;swp_yca;swp_ycb;swp_ywa;swp_ywb;swr_ywb;swt_scr;swt_yca;swt_ycb;swt_ywa;swt_ywb
gma-miR166e	2713.88	3298.08	5062.38	2679.1	1350.86	2147.38	2083.85	2256.24	2169.01	2244.32	1558.42	1179.53	1377.21	1556.78	31677	gca_scp
gma-miR166g	6952.56	8167.43	12086	6815.97	3441.23	5460.82	5238.15	5558.67	5332.24	5579.66	3645.16	2999.95	3801.77	3767.91	78847.5	gca_scp
gma-miR166h-3p	1142.5	2660.99	1308.91	1868.82	657.175	2946.66	830.357	3272.45	769.382	3367.46	672.877	507.908	2203.27	541.697	22750.5	gwb_scp;gwb_sct;gwb_ywa;scp_scr;scp_ycb;scp_ywb;scr_sct;sct_ycb;sct_ywb;swp_swr;swp_ycb;swr_scp;swr_sct;swr_swt;swr_yca;swr_ywa;swt_ycb;swt_ywb;ywa_ycb;ywa_ywb
gma-miR166h-5p	1.75769	11.964	0.866253	8.18462	2.33041	8.88083	1.32645	6.42497	0.921416	24.3313	0	1.67626	28.8638	2.39689	99.9249	gca_scr;gca_swr;gca_ywb;gwa_scr;gwa_swr;gwa_ywb;gwb_gca;gwb_swp;gwb_swt;scp_scr;scr_sct;scr_yca;scr_ycb;scr_ywa;swp_scr;swp_swr;swp_ywb;swr_scp;swr_sct;swr_swt;swr_yca;swr_ywa;swt_scr;swt_ywb
gma-miR166i-3p	2708.61	3340.95	4866.61	2725.48	1467.38	2237.97	2180.02	2426.5	2227.06	2259.89	1518.54	1206.35	1465.18	1492.06	32122.6	gca_scp
gma-miR166i-5p	1.75769	10.967	0.866253	2.72821	48.9386	14.2093	27.8554	11.7791	18.4283	7.78602	19.9371	8.38132	4.12339	11.9844	189.742	gca_sct;gca_swp;gca_swr;gca_swt;gca_yca;gca_ycb;gca_ywa;gca_ywb;gcb_swt;gcb_yca;gcb_ywa;gcb_ywb;gwa_sct;gwa_swp;gwa_swr;gwa_swt;gwa_yca;gwa_ycb;gwa_ywa;gwa_ywb;gwb_gca;gwb_ywa;scp_ywa;scr_yca;scr_ywa;sct_ywa;swr_ywa;ywa_ycb
gma-miR166j-3p	3414.32	7485.48	3773.4	5294.54	1899.28	8521.15	2380.31	9215.55	2225.22	9521.33	2126.62	1522.05	6405.01	1731.75	65516	gwb_scp;gwb_sct;scp_scr;scp_ycb;scp_ywb;sct_ycb;sct_ywb;swp_swr;swp_ycb;swr_scp;swr_sct;swr_swt;swr_yca;swr_ywa;swt_ycb;swt_ywb;ywa_ycb;ywa_ywb
gma-miR166j-5p	1.75769	11.964	0	10.0034	5.43762	12.4332	1.32645	8.56663	1.84283	12.6523	1.66142	0.558755	20.617	2.39689	91.2181	gca_gcb;gca_scr;gca_swr;gca_ycb;gca_ywb;gcb_scp;gcb_swp;gwa_gcb;gwa_scr;gwa_swr;gwa_ycb;gwa_ywb;gwb_gca;scp_scr;scp_ycb;scp_ywb;scr_sct;scr_yca;sct_ywb;swp_scr;swp_swr;swp_ycb;swp_ywb;swr_scp;swr_sct;swr_swt;swr_yca;swt_scr;swt_ywb;ywb_yca
gma-miR166k	959.7	2863.39	1530.67	2140.73	685.917	3601.17	990.857	4344.35	624.72	2683.26	259.182	521.318	2344.84	195.346	23745.4	gca_sct;gca_swt;gcb_scp;gcb_sct;gcb_swt;gwa_sct;gwa_ycb;gwb_scp;gwb_sct;gwb_swp;gwb_swt;gwb_ywa;scp_scr;scp_ycb;scp_ywb;scr_sct;sct_yca;sct_ycb;sct_ywb;swp_swr;swp_ycb;swp_ywb;swr_scp;swr_sct;swr_swt;swt_scr;swt_ycb;swt_ywb;yca_ycb;ywa_ycb;ywa_ywb
gma-miR166l	9.66731	22.931	2.59876	7.27522	17.0897	11.5451	20.56	13.9208	3.68566	4.86627	1.66142	0.558755	12.3702	7.19066	135.921	gca_scr;gca_yca;gca_ycb;gca_ywa;gca_ywb;gwb_gca;gwb_scp;gwb_swp;gwb_swt;scp_scr;scp_yca;scp_ycb;scp_ywa;scp_ywb;swp_yca;swp_ywa;swt_scr;swt_yca;swt_ycb;swt_ywa;swt_ywb
gma-miR166r	716.26	4015.92	922.56	2388.09	1285.61	3285.02	1417.31	3198.56	1962.62	2585.93	893.846	1209.14	1983.35	867.673	26731.9	gwa_gwb;gwa_ycb;gwa_ywb;gwb_gca;gwb_sct;gwb_swt
gma-miR167a	2035.41	384.842	2887.22	402.865	741.07	225.573	1385.48	328.744	695.669	304.628	923.752	607.925	427.459	828.125	12178.8	gca_gcb;gca_scp;gca_scr;gca_swp;gca_swr;gca_ycb;gca_ywb;gwa_gcb;gwa_gwb;gwa_scr;gwa_swr;gwa_ycb;gwa_ywb;gwb_gca;swr_yca;swt_ywb;yca_ycb;ywb_yca
gma-miR167b	10113.8	1829.5	14375.5	1999.78	3435.02	1182.04	6298.64	1552.7	3482.03	1578.62	4567.25	2899.38	2129.05	4198.15	59641.4	gca_gcb;gca_scp;gca_scr;gca_swp;gca_swr;gca_ycb;gca_ywa;gca_ywb;gwa_gcb;gwa_gwb;gwa_scr;gwa_swr;gwa_ycb;gwa_ywb;gwb_gca;yca_ycb;ywb_yca
gma-miR167c	32830.2	976.063	36036.1	1137.66	22430.9	1239.76	37842.9	1459.54	39145.4	1982.52	34042.6	31863	2671.96	35197.1	278856	gca_gcb;gca_scr;gca_swr;gca_ycb;gca_ywb;gcb_scp;gcb_sct;gcb_swp;gcb_swt;gcb_yca;gcb_ywa;gwa_gcb;gwa_gwb;gwa_scr;gwa_swr;gwa_ycb;gwa_ywb;gwb_gca;gwb_scp;gwb_sct;gwb_swp;gwb_swt;gwb_yca;gwb_ywa;scp_scr;scp_ycb;scp_ywb;scr_sct;scr_yca;scr_ywa;sct_ycb;sct_ywb;swp_scr;swp_swr;swp_ycb;swp_ywb;swr_scp;swr_sct;swr_swt;swr_yca;swr_ywa;swt_scr;swt_ycb;swt_ywb;yca_ycb;ywa_ycb;ywa_ywb;ywb_yca
gma-miR167d	2164.6	416.746	2967.78	414.688	726.31	207.811	1373.54	316.965	692.905	269.591	907.137	610.719	419.212	861.681	12349.7	gca_gcb;gca_scp;gca_scr;gca_swp;gca_swr;gca_ycb;gca_ywa;gca_ywb;gwa_gcb;gwa_gwb;gwa_scr;gwa_swr;gwa_ycb;gwa_ywb;gwb_gca;sct_ywb;swr_yca;swt_ywb;yca_ycb;ywb_yca
gma-miR167e	53222.9	3289.1	179858	3794.03	10503.1	3333.86	24455.1	2776.66	11868.8	5458	11580.1	15397	6795.35	12385.9	344718	gca_gcb;gca_scp;gca_scr;gca_sct;gca_swp;gca_swr;gca_swt;gca_yca;gca_ycb;gca_ywa;gca_ywb;gcb_scp;gcb_yca;gwa_gcb;gwa_gwb;gwa_scr;gwa_sct;gwa_swp;gwa_swr;gwa_swt;gwa_ycb;gwa_ywa;gwa_ywb;gwb_gca;gwb_scp;gwb_yca;scp_ycb;scp_ywb;sct_ycb;swp_ycb;swr_yca;swt_ycb;yca_ycb;ywb_yca
gma-miR167f	160420	10029.8	540144	11665.8	32155	9739.6	73669.6	8594.47	36549.8	16263.1	34461.3	46506.8	20435.5	36982.8	1.03762e+06	gca_gcb;gca_scp;gca_scr;gca_sct;gca_swp;gca_swr;gca_swt;gca_yca;gca_ycb;gca_ywa;gca_ywb;gcb_yca;gwa_gcb;gwa_gwb;gwa_scr;gwa_sct;gwa_swp;gwa_swr;gwa_swt;gwa_ycb;gwa_ywa;gwa_ywb;gwb_gca;gwb_scp;gwb_yca;scp_ycb;scp_ywb;sct_ycb;swp_ycb;swr_yca;swt_ycb;yca_ycb;ywb_yca
gma-miR167g	35174.1	1121.63	36387.8	1133.12	24595.1	1129.64	41243.9	1423.13	44591	2180.09	37795.7	35094.3	2849.27	38567.1	303286	gca_gcb;gca_scr;gca_swr;gca_ycb;gca_ywb;gcb_scp;gcb_sct;gcb_swp;gcb_swt;gcb_yca;gcb_ywa;gwa_gcb;gwa_gwb;gwa_scr;gwa_swr;gwa_ycb;gwa_ywb;gwb_gca;gwb_scp;gwb_sct;gwb_swp;gwb_swt;gwb_yca;gwb_ywa;scp_scr;scp_ycb;scp_ywb;scr_sct;scr_yca;scr_ywa;sct_ycb;sct_ywb;swp_scr;swp_swr;swp_ycb;swp_ywb;swr_scp;swr_sct;swr_swt;swr_yca;swr_ywa;swt_scr;swt_ycb;swt_ywb;yca_ycb;ywa_ycb;ywa_ywb;ywb_yca
gma-miR167j	35121.3	1056.82	36556.7	1175.86	24715.5	1162.5	41040.3	1430.63	44391.1	2204.42	37475.1	34908.7	2934.48	38967.4	303141	gca_gcb;gca_scr;gca_swr;gca_ycb;gca_ywb;gcb_scp;gcb_sct;gcb_swp;gcb_swt;gcb_yca;gcb_ywa;gwa_gcb;gwa_gwb;gwa_scr;gwa_swr;gwa_ycb;gwa_ywb;gwb_gca;gwb_scp;gwb_sct;gwb_swp;gwb_swt;gwb_yca;gwb_ywa;scp_scr;scp_ycb;scp_ywb;scr_sct;scr_yca;scr_ywa;sct_ycb;sct_ywb;swp_scr;swp_swr;swp_ycb;swp_ywb;swr_scp;swr_sct;swr_swt;swr_yca;swr_ywa;swt_scr;swt_ycb;swt_ywb;yca_ycb;ywa_ycb;ywa_ywb;ywb_yca
gma-miR167k	227.621	27.916	807.348	7.27522	269.55	166.071	730.21	179.899	20.2712	114.844	71.4412	13.4101	45.3573	73.1051	2754.32	gca_gcb;gca_scp;gca_scr;gca_sct;gca_swp;gca_swr;gca_swt;gca_ycb;gca_ywb;gcb_scr;gcb_sct;gcb_swr;gcb_swt;gcb_yca;gcb_ycb;gcb_ywa;gcb_ywb;gwa_gcb;gwa_gwb;gwa_scp;gwa_scr;gwa_swp;gwb_gca;gwb_swr;gwb_yca;gwb_ycb;gwb_ywa;gwb_ywb;scp_sct;scp_yca;scp_ycb;scp_ywa;scp_ywb;scr_yca;scr_ywa;sct_yca;swp_swr;swp_yca;swp_ycb;swp_ywa;swp_ywb;swr_scp;swr_yca;swt_scp;swt_yca;yca_ycb;ywb_yca
gma-miR168a	16080.3	20580.1	14559.1	14950.6	7602.57	18465	9536.5	15126.5	15207.1	11563.2	10241	13499	11825.9	7377.62	186614	gca_gcb;gca_scp;gca_scr;gca_sct;gca_swp;gca_swr;gca_swt;gca_yca;gca_ycb;gca_ywa;gca_ywb;gcb_scr;gcb_swr;gwa_gcb;gwa_scp;gwa_scr;gwa_swr;gwa_ycb;gwa_ywb;gwb_gca;gwb_scr;gwb_swr;gwb_ycb;scp_scr;scr_sct;scr_yca;scr_ywa;sct_ycb;swp_scr;swp_swr;swr_scp;swr_sct;swr_swt;swr_yca;swr_ywa;swt_scr;swt_ycb;swt_ywb;yca_ycb
gma-miR168b	16142.7	20736.6	14827.7	14743.2	7524.88	18226.1	9507.99	15175.8	15236.5	11734.5	10109.8	13401.7	11885	7270.96	186523	gca_gcb;gca_scp;gca_scr;gca_sct;gca_swp;gca_swr;gca_swt;gca_yca;gca_ycb;gca_ywa;gca_ywb;gcb_scr;gcb_swp;gcb_swr;gcb_swt;gcb_ywb;gwa_gcb;gwa_gwb;gwa_scp;gwa_scr;gwa_sct;gwa_swr;gwa_yca;gwa_ycb;gwa_ywb;gwb_gca;gwb_swp;gwb_swt;gwb_yca;gwb_ywa;scp_scr;scp_ycb;scp_ywb;scr_sct;scr_yca;scr_ywa;sct_ycb;sct_ywb;swp_scr;swp_swr;swp_ycb;swp_ywb;swr_scp;swr_sct;swr_swt;swr_yca;swr_ywa;swt_scr;swt_ycb;swt_ywb…
gma-miR169c	4.39423	35.892	17.3251	42.7419	39.6169	162.519	51.0683	129.57	82.9275	152.801	222.631	74.8731	335.369	212.125	1563.85	gca_scp;gca_scr;gca_sct;gca_swp;gca_swr;gca_swt;gca_ycb;gca_ywb;gcb_scr;gcb_sct;gcb_swt;gwa_gcb;gwa_gwb;gwa_scp;gwa_scr;gwa_sct;gwa_swp;gwa_swr;gwa_swt;gwa_yca;gwa_ycb;gwa_ywa;gwa_ywb;gwb_scr;gwb_sct;gwb_swr;gwb_swt;gwb_ywb;scp_scr;scr_yca;scr_ywa;sct_yca;sct_ywa;swp_scr;swt_yca;swt_ywa;ywa_ywb
gma-miR169d	9.66731	2.991	12.9938	0.909403	11.652	7.99274	13.9277	5.35414	7.37133	8.75928	16.6142	12.8514	5.49786	22.7704	139.353	gcb_sct;gcb_swr;gcb_swt;gcb_yca;gwb_sct;gwb_swt;gwb_yca
gma-miR169e	6.15193	1.994	21.6563	3.63761	7.76802	18.6497	15.2542	11.7791	9.21416	10.7058	16.6142	11.7338	10.9957	14.3813	160.536	gcb_ywb;gwb_gca;gwb_scr;gwb_sct;gwb_swr;gwb_swt;gwb_yca;gwb_ycb;gwb_ywb
gma-miR169f	2297.3	898.297	5010.41	823.919	661.836	245.111	941.115	232.37	1016.32	104.138	940.366	502.32	162.187	709.479	14545.2	gca_gcb;gca_scp;gca_scr;gca_sct;gca_swp;gca_swr;gca_swt;gca_yca;gca_ycb;gca_ywa;gca_ywb;gcb_scr;gcb_swr;gwa_scp;gwa_scr;gwa_swr;gwa_ycb;gwa_ywb;gwb_gca;gwb_scr;gwb_swr;scr_sct;scr_yca;scr_ywa;swp_scr;swp_swr;swp_ycb;swp_ywb;swr_scp;swr_sct;swr_swt;swr_yca;swr_ywa;swt_scr;swt_ycb;yca_ycb
gma-miR169g	1683.87	521.431	4022.88	411.05	401.607	168.736	592.923	122.074	449.651	47.6894	737.672	262.056	93.4636	600.42	10115.5	gca_gcb;gca_scp;gca_scr;gca_sct;gca_swp;gca_swr;gca_swt;gca_yca;gca_ycb;gca_ywa;gca_ywb;gcb_scr;gcb_swr;gwa_gcb;gwa_scp;gwa_scr;gwa_swr;gwa_ycb;gwa_ywa;gwa_ywb;gwb_gca;gwb_scr;gwb_swr;gwb_ycb;scr_sct;scr_yca;scr_ywa;sct_ycb;swp_scr;swp_swr;swr_scp;swr_sct;swr_swt;swr_yca;swr_ywa;swt_scr;swt_ycb;swt_ywb;yca_ycb
gma-miR169h	0	0	0	1.81881	3.10721	7.10466	5.96902	10.7083	7.37133	21.4116	4.98427	7.26381	9.62125	4.79378	84.154	gca_scr;gca_swr;gca_ycb;gca_ywb;gcb_swr;gwa_scr;gwa_swr;gwa_ycb;gwa_ywb;gwb_scr;gwb_swr;gwb_ycb;gwb_ywb;swr_sct;swr_swt;swr_ywa
gma-miR169i-5p	0.878847	0	0.866253	2.72821	13.9824	15.9855	9.28514	18.2041	38.6995	56.4487	89.7169	94.4295	72.8466	62.3191	476.391	gca_scp;gca_scr;gca_sct;gca_swp;gca_swr;gca_swt;gca_yca;gca_ycb;gca_ywa;gca_ywb;gcb_scp;gcb_scr;gcb_sct;gcb_swp;gcb_swr;gcb_swt;gcb_ycb;gcb_ywb;gwa_scp;gwa_scr;gwa_sct;gwa_swp;gwa_swr;gwa_swt;gwa_yca;gwa_ycb;gwa_ywa;gwa_ywb;gwb_scp;gwb_scr;gwb_sct;gwb_swp;gwb_swr;gwb_swt;gwb_yca;gwb_ycb;gwb_ywa;gwb_ywb;scp_yca;scp_ycb;scp_ywa;scp_ywb;scr_yca;scr_ycb;scr_ywa;scr_ywb;sct_yca;sct_ywa;swr_yca;swr_ywa…
gma-miR169j-3p	79.975	185.442	123.008	369.217	81.5643	142.093	87.5456	111.366	172.305	122.63	53.1656	151.981	203.421	71.9066	1955.62	gcb_sct;gcb_swt;gcb_yca;gcb_ywa;gwa_gcb
gma-miR169j-5p	66.7923	228.313	181.913	547.46	52.0458	120.779	64.3328	91.0204	97.6701	84.673	139.56	96.6645	163.561	161.79	2096.58	gcb_scp;gcb_swp;gcb_swr;gcb_yca;gcb_ycb;gcb_ywa;gcb_ywb;gwa_gcb;gwb_ywa
gma-miR169k	21.9712	92.721	44.1789	100.034	53.5994	203.371	51.7315	80.3121	97.6701	187.838	174.449	55.3167	147.068	153.401	1463.66	gca_swr;gca_ywb;gwa_gcb;gwa_gwb;gwa_scr;gwa_sct;gwa_swp;gwa_swr;gwa_swt;gwa_ywb
gma-miR169l-3p	11.425	14.955	20.7901	21.8257	23.3041	42.628	29.8451	31.054	48.8351	29.1976	8.30712	39.1128	42.6084	23.9689	387.857	gwa_swp;swp_swt;swt_scp;swt_scr;swt_ywb
gma-miR169l-5p	15.8192	116.649	36.3826	102.762	66.805	230.013	52.3947	98.5162	106.884	191.731	161.158	64.2568	180.055	164.187	1587.61	gca_scr;gca_sct;gca_swr;gca_swt;gca_ywb;gwa_gcb;gwa_gwb;gwa_scp;gwa_scr;gwa_sct;gwa_swp;gwa_swr;gwa_swt;gwa_ycb;gwa_ywa;gwa_ywb;ywb_yca
gma-miR169m	623.981	212.361	1526.34	149.142	115.744	50.6207	208.252	43.904	153.876	20.4383	294.072	101.135	38.485	240.887	3779.24	gca_gcb;gca_scp;gca_scr;gca_sct;gca_swp;gca_swr;gca_swt;gca_yca;gca_ycb;gca_ywa;gca_ywb;gcb_swr;gwa_gcb;gwa_scp;gwa_scr;gwa_swp;gwa_swr;gwa_ycb;gwa_ywa;gwa_ywb;gwb_gca;gwb_scr;gwb_swr;gwb_ycb;gwb_ywb;scr_sct;scr_yca;sct_ycb;sct_ywb;swp_swr;swr_scp;swr_sct;swr_swt;swr_yca;swr_ywa;swt_scr;swt_ycb;swt_ywb;yca_ycb;ywb_yca
gma-miR169n-3p	0.878847	3.988	2.59876	13.641	16.3129	103.018	13.9277	83.5246	35.0138	112.897	14.9528	14.5276	53.6041	9.58755	478.473	gca_gcb;gca_scp;gca_scr;gca_swp;gca_swr;gca_swt;gca_yca;gca_ycb;gca_ywa;gca_ywb;gcb_swr;gcb_ycb;gcb_ywb;gwa_gcb;gwa_scp;gwa_scr;gwa_sct;gwa_swp;gwa_swr;gwa_swt;gwa_yca;gwa_ycb;gwa_ywa;gwa_ywb;gwb_scr;gwb_swp;gwb_swr;gwb_ycb;gwb_ywa;gwb_ywb;scp_ycb;scp_ywb;scr_sct;sct_ycb;sct_ywb;swr_scp;swr_sct;swr_swt;swr_yca;swr_ywa;swt_ycb;swt_ywb;yca_ycb;ywa_ycb;ywa_ywb;ywb_yca
gma-miR169n-5p	40.4269	38.883	99.6191	126.407	421.027	979.555	356.152	684.259	799.789	815.586	367.175	510.702	526.42	336.763	6102.76	gca_scp;gca_scr;gca_swp;gca_swr;gca_ycb;gca_ywa;gca_ywb;gcb_scp;gcb_scr;gcb_swp;gcb_swr;gcb_ycb;gcb_ywb;gwa_scp;gwa_scr;gwa_sct;gwa_swp;gwa_swr;gwa_swt;gwa_yca;gwa_ycb;gwa_ywa;gwa_ywb;gwb_scp;gwb_scr;gwb_sct;gwb_swp;gwb_swr;gwb_swt;gwb_yca;gwb_ycb;gwb_ywa;gwb_ywb
gma-miR169o	0	8.973	0	4.54701	25.6345	53.285	19.2335	24.629	28.5639	36.0104	48.1813	51.4054	38.485	32.358	371.306	gca_scp;gca_scr;gca_sct;gca_swp;gca_swr;gca_swt;gca_yca;gca_ycb;gca_ywa;gca_ywb;gcb_scp;gcb_scr;gcb_sct;gcb_swr;gcb_swt;gcb_ycb;gcb_ywa;gcb_ywb;gwa_scp;gwa_scr;gwa_sct;gwa_swp;gwa_swr;gwa_swt;gwa_yca;gwa_ycb;gwa_ywa;gwa_ywb;gwb_scp;gwb_scr;gwb_swr;gwb_swt;gwb_ywb
gma-miR169p	4.39423	0	4.33127	0.909403	6.99122	66.6062	13.9277	33.1957	35.9352	61.3149	33.2285	27.9377	65.9743	79.0973	433.844	gca_scp;gca_scr;gca_sct;gca_swp;gca_swr;gca_swt;gca_ycb;gca_ywb;gcb_scp;gcb_scr;gcb_sct;gcb_swp;gcb_swr;gcb_swt;gcb_yca;gcb_ycb;gcb_ywb;gwa_scp;gwa_scr;gwa_sct;gwa_swp;gwa_swr;gwa_swt;gwa_ycb;gwa_ywb;gwb_scp;gwb_scr;gwb_sct;gwb_swp;gwb_swr;gwb_swt;gwb_yca;gwb_ycb;gwb_ywb;scr_yca;scr_ywa;sct_yca;sct_ywa;swp_ywa;swr_yca;swr_ywa;swt_ywa;ywa_ycb;ywa_ywb;ywb_yca
gma-miR169r	1.75769	22.931	4.33127	19.0975	83.1179	154.526	58.3637	107.083	110.57	141.122	114.638	186.065	136.072	106.662	1246.34	gca_gcb;gca_scp;gca_scr;gca_sct;gca_swp;gca_swr;gca_swt;gca_yca;gca_ycb;gca_ywa;gca_ywb;gcb_scp;gcb_scr;gcb_sct;gcb_swp;gcb_swr;gcb_swt;gcb_ycb;gcb_ywa;gcb_ywb;gwa_gcb;gwa_gwb;gwa_scp;gwa_scr;gwa_sct;gwa_swp;gwa_swr;gwa_swt;gwa_yca;gwa_ycb;gwa_ywa;gwa_ywb;gwb_gca;gwb_scp;gwb_scr;gwb_sct;gwb_swp;gwb_swr;gwb_swt;gwb_ycb;gwb_ywb
gma-miR169s	31.6385	41.874	110.88	80.0274	64.4746	206.035	105.453	201.316	74.6347	155.72	202.694	94.4295	281.765	248.078	1899.02	gwa_scr;gwa_sct;gwa_swr;gwa_swt;gwa_ycb;gwa_ywb;gwb_scr;gwb_sct;gwb_swt;gwb_ycb;gwb_ywb;scr_ywa
gma-miR169t	0.878847	0	22.5226	0	8.54483	4.44041	6.63224	1.07083	15.6641	0.973253	24.9214	15.0864	4.12339	21.572	126.43	gca_gcb;gca_swr;gca_ycb;gcb_scp;gcb_sct;gcb_swp;gcb_swt;gwa_gca;gwa_scp;gwa_sct;gwa_swp;gwa_swt;gwb_gca;gwb_scp;gwb_sct;gwb_swp;gwb_swt;sct_ycb;swr_sct;swr_swt;swt_scr;swt_ycb
gma-miR169u	377.904	9.97	612.441	11.8222	247.8	12.4332	251.362	11.7791	120.706	2.91976	631.341	35.2015	5.49786	485.37	2816.55	gca_gcb;gca_scp;gca_scr;gca_swp;gca_swr;gca_ycb;gca_ywb;gcb_sct;gcb_swp;gcb_swt;gcb_yca;gcb_ywa;gwa_gcb;gwa_gwb;gwa_scp;gwa_scr;gwa_swr;gwa_ycb;gwa_ywb;gwb_gca;gwb_sct;gwb_swp;gwb_swt;gwb_yca;gwb_ywa;scp_scr;scp_sct;scp_yca;scp_ywa;scr_sct;scr_yca;scr_ywa;sct_ycb;sct_ywb;swp_scr;swp_sct;swp_swr;swp_swt;swp_ycb;swp_ywb;swr_scp;swr_sct;swr_swt;swr_yca;swr_ywa;swt_scp;swt_scr;swt_ycb;swt_ywb;yca_ycb…
gma-miR169v	1651.35	465.599	4059.26	391.043	414.812	157.191	607.514	101.729	454.258	52.5557	819.082	229.089	92.0891	553.681	10049.3	gca_gcb;gca_scp;gca_scr;gca_sct;gca_swp;gca_swr;gca_swt;gca_yca;gca_ycb;gca_ywa;gca_ywb;gcb_scr;gcb_swr;gwa_gcb;gwa_scp;gwa_scr;gwa_swr;gwa_ycb;gwa_ywb;gwb_gca;gwb_scr;gwb_swr;gwb_ycb;scr_sct;scr_yca;scr_ywa;sct_ycb;swp_scr;swp_swr;swp_ycb;swr_scp;swr_sct;swr_swt;swr_yca;swr_ywa;swt_scr;swt_ycb;swt_ywb;yca_ycb;ywa_ycb
gma-miR171a	7.03077	0.997	11.2613	0.909403	6.21442	4.44041	8.62192	4.28331	0	0	4.98427	2.23502	1.37446	10.786	63.1383	gca_swp;gwb_sct;swp_sct;swp_yca
gma-miR171b-3p	1.75769	11.964	0	20.9163	12.4288	22.2021	9.94837	50.3289	11.9784	23.3581	6.6457	12.2926	46.7318	20.3735	250.926	gca_gcb;gca_scp;gca_scr;gca_sct;gca_swp;gca_swr;gca_yca;gca_ycb;gca_ywa;gca_ywb;gwa_gcb;gwa_scp;gwa_scr;gwa_sct;gwa_swr;gwa_yca;gwa_ycb;gwa_ywa;gwa_ywb;gwb_gca;gwb_ycb;scp_ycb;scr_yca;swp_ycb;swt_scr;swt_ycb;yca_ycb;ywa_ycb
gma-miR171b-5p	8.78847	32.901	7.79628	56.383	10.0984	45.2922	17.9071	162.766	34.0924	63.2614	18.2757	67.6093	320.25	41.9455	887.367	gca_gcb;gca_scp;gca_scr;gca_sct;gca_swp;gca_swr;gca_ycb;gca_ywb;gcb_scr;gcb_ywa;gwa_gcb;gwa_scp;gwa_scr;gwa_sct;gwa_swr;gwa_ycb;gwa_ywb;gwb_gca;gwb_scr;gwb_ycb;scp_scr;scp_ywa;scr_sct;scr_yca;scr_ywa;scr_ywb;sct_ywa;swp_scr;swp_ycb;swr_scr;swr_ywa;swt_scr;swt_ycb;yca_ycb;ywa_ycb;ywa_ywb
gma-miR171c-3p	104.583	22.931	88.3578	33.6479	69.9122	45.2922	88.2088	34.2665	75.5561	37.9569	91.3783	80.4607	46.7318	166.584	985.867	gcb_sct;gwa_gwb;gwb_sct;sct_ycb;swr_sct
gma-miR171c-5p	59.7616	7.976	97.8866	21.8257	24.8577	12.4332	30.5083	11.7791	20.2712	14.5988	73.1026	39.1128	35.7361	65.9144	515.764	gca_gcb;gca_swp;gca_swr;gca_ycb;gca_ywb;gwa_gwb;gwb_gca;gwb_scp;gwb_scr;gwb_sct;gwb_swt;sct_ycb;sct_ywb;swr_sct;swr_swt;swt_ycb;swt_ywb
gma-miR171d	0.878847	0	0	0	0	16.8736	0	7.4958	0	2.91976	1.66142	0	5.49786	1.19844	36.5257	gca_ycb;gca_ywb;gcb_ywb;gwa_ycb;gwa_ywb;gwb_ycb;gwb_ywb;scp_ywb;sct_ywb;swp_ycb;swp_ywb;swt_ywb;ywa_ywb;ywb_yca
gma-miR171e	49.2154	14.955	28.5864	19.0975	39.6169	12.4332	48.4154	13.9208	25.7997	4.86627	48.1813	43.5829	13.7446	75.502	437.917	gwa_swr;gwb_sct;scr_sct;sct_ycb;sct_ywb;swr_scp;swr_sct;swr_swt;swr_yca;swr_ywa
gma-miR171f	94.0366	49.85	67.5677	56.383	82.3411	43.516	86.2192	28.9124	67.2634	32.1174	94.7012	82.6957	31.6127	164.187	981.403	scr_sct;sct_ycb;swr_sct
gma-miR171g	50.9731	13.958	42.4464	22.7351	48.1617	16.8736	49.0786	13.9208	24.8782	7.78602	39.8742	37.4366	8.24679	69.5098	445.879	gwa_scr;gwb_sct;scp_scr;scr_sct;scr_yca;scr_ywa;sct_ycb;sct_ywb;swr_sct;swr_yca;swr_ywa;swt_scr
gma-miR171h	12.3039	37.886	6.06377	52.7453	34.1793	76.3751	39.7935	147.774	29.4853	67.1545	41.5356	27.9377	152.566	46.7393	772.539	gca_gcb;gca_scp;gca_scr;gca_sct;gca_swp;gca_swr;gca_swt;gca_yca;gca_ycb;gca_ywa;gca_ywb;gwa_gcb;gwa_scr;gwa_swr;gwa_ycb;gwa_ywb;gwb_gca;gwb_scr;scp_scr;scp_ycb;scr_ywa;swp_scr;swp_ycb;ywa_ycb
gma-miR171i-3p	17.5769	3.988	21.6563	5.45642	21.7505	5.3285	24.5393	7.4958	9.21416	4.86627	16.6142	13.4101	1.37446	37.1518	190.423	gca_scr;gcb_sct;gcb_yca;gwb_gca;gwb_sct;gwb_yca;gwb_ywa;scr_sct;scr_yca;scr_ywa;sct_ycb;sct_ywb;swp_sct;swr_sct;swt_scr
gma-miR171i-5p	43.9423	0	41.5801	0	27.1881	0.888083	43.1096	2.14166	7.37133	0	64.7955	15.0864	1.37446	87.4864	334.964	gca_gcb;gca_scr;gca_swp;gca_swr;gca_ycb;gca_ywb;gcb_scp;gcb_sct;gcb_swt;gcb_yca;gcb_ywa;gwa_gcb;gwa_gwb;gwa_scr;gwa_swp;gwa_swr;gwa_ycb;gwa_ywb;gwb_gca;gwb_scp;gwb_sct;gwb_swt;gwb_yca;gwb_ywa;scp_sct;scr_sct;scr_yca;scr_ywa;sct_ycb;sct_ywb;swp_sct;swp_swt;swp_yca;swr_scp;swr_sct;swr_swt;swr_yca;swr_ywa;swt_scp;swt_scr;swt_ycb;swt_ywb;yca_ycb;ywa_ycb;ywa_ywb;ywb_yca
gma-miR171j-3p	65.0346	9.97	47.6439	20.9163	36.5097	11.5451	51.7315	13.9208	25.7997	9.73253	58.1498	40.7891	9.62125	95.8755	497.24	gca_scr;gcb_sct;gwa_gwb;gwa_scr;gwb_gca;gwb_scp;gwb_sct;gwb_swt;gwb_yca;scp_scr;scr_sct;scr_yca;sct_ycb;sct_ywb;swr_sct;swr_swt;swr_yca;swt_scr;swt_ycb;swt_ywb;ywb_yca
gma-miR171j-5p	7.90962	0	8.66253	0	9.32163	0	13.9277	0	11.057	0	6.6457	4.47004	0	5.99222	67.9864	gcb_yca;gwb_yca;gwb_ywa;scr_yca;yca_ycb;ywb_yca
gma-miR171k-3p	3.51539	37.886	11.2613	66.3864	3.88401	51.5088	5.3058	27.8415	16.5855	64.2347	1.66142	6.70505	37.1105	8.38911	342.276	gca_gcb;gca_swr;gca_ywb;gcb_scp;gcb_sct;gcb_swp;gcb_swt;gcb_yca;gcb_ywa;gwa_gcb;gwa_gwb;gwa_scr;gwa_swr;gwa_ycb;gwa_ywb;gwb_scp;gwb_sct;gwb_swt;gwb_yca;gwb_ywa;scp_scr;scp_ycb;scp_ywb;scr_sct;scr_yca;scr_ywa;sct_ywb;swr_scp;swr_sct;swr_swt;swr_yca;swr_ywa;swt_scr;swt_ycb;swt_ywb;yca_ycb;ywa_ycb;ywa_ywb;ywb_yca
gma-miR171k-5p	0.878847	5.982	1.73251	3.63761	0.776802	8.88083	3.31612	6.42497	0.921416	10.7058	0	1.11751	4.12339	0	48.4978	gca_swr;gca_ywb;gwa_swr;gwa_ywb;sct_ywb;swp_swr;swp_ywb;swr_scp;swr_sct;swr_swt;swr_ywa;swt_ywb;ywa_ywb
gma-miR171l	4.39423	11.964	3.46501	7.27522	3.88401	18.6497	6.63224	26.7707	7.37133	26.2778	1.66142	5.02879	26.1148	2.39689	151.886	gca_scr;gca_swr;gca_ycb;gca_ywb;gwa_scr;gwa_swr;gwa_ycb;gwa_ywb;scp_scr;scp_ycb;scr_sct;scr_ywa;sct_ycb;sct_ywb;swr_scp;swr_sct;swr_swt;swr_ywa;swt_scr;swt_ycb;swt_ywb;yca_ycb;ywa_ycb;ywa_ywb
gma-miR171m	31.6385	65.802	47.6439	124.588	72.2426	429.832	86.8824	324.461	63.5777	405.847	171.127	44.1416	461.82	237.292	2566.9	gca_scr;gca_sct;gca_swr;gca_ycb;gca_ywb;gwa_scr;gwa_sct;gwa_swr;gwa_swt;gwa_ycb;gwa_ywb;gwb_scr;gwb_swr;gwb_ycb;gwb_ywb;scp_scr;scp_sct;scp_ycb;scp_ywb;scr_yca;scr_ywa;swp_scr;swp_swr;swp_ycb;swp_ywb;swr_scp;swr_yca;swr_ywa;ywa_ycb;ywa_ywb;ywb_yca
gma-miR171n	23.7289	17.946	25.1213	31.8291	62.921	61.2777	86.2192	103.87	151.112	87.5928	61.4727	127.396	85.2168	49.1362	974.84	gca_scp;gca_swp;gca_ycb;gcb_scp;gcb_swp;gwa_scp;gwa_swp;gwa_ycb;gwb_scp;gwb_scr;gwb_swp;gwb_swr;gwb_yca;gwb_ycb
gma-miR171o-3p	33.3962	17.946	38.9814	19.0975	32.6257	17.7617	37.8038	6.42497	23.9568	12.6523	43.197	31.849	10.9957	59.9222	386.61	scr_sct;sct_ycb;swr_sct;swt_ycb;yca_ycb
gma-miR171o-5p	164.344	62.811	102.218	93.6685	201.192	70.1585	238.761	55.6831	235.883	80.78	347.238	219.032	89.3402	390.693	2351.8	gcb_sct;gwb_sct;gwb_swt;scr_sct;sct_ycb;sct_ywb;swp_ycb;swr_sct;swr_swt;swt_ycb;swt_ywb;yca_ycb
gma-miR171p	62.3981	93.718	71.0328	90.9403	168.566	219.356	256.668	246.29	461.629	280.297	159.497	354.809	333.995	206.132	3005.33	gca_scp;gca_scr;gca_swp;gcb_swp;gwa_scp;gwa_scr;gwa_swp;gwa_swr;gwa_yca;gwb_swp
gma-miR171q	32.5173	10.967	23.3888	10.0034	34.1793	19.5378	35.1509	16.0624	23.9568	12.6523	41.5356	33.5253	10.9957	68.3113	372.784	gcb_sct;gcb_swt;gwb_sct;scr_sct;sct_ycb;swr_sct
gma-miR171r	7.03077	27.916	1.73251	59.1112	11.652	45.2922	21.2232	97.4454	31.3281	53.5289	4.98427	51.9642	126.451	25.1673	564.827	gca_gcb;gca_scp;gca_scr;gca_sct;gca_swp;gca_swr;gca_yca;gca_ycb;gca_ywa;gca_ywb;gcb_swt;gcb_ywa;gwa_gcb;gwa_scp;gwa_scr;gwa_swp;gwa_swr;gwa_ycb;gwa_ywb;gwb_gca;gwb_scr;gwb_swt;scp_ywa;scr_sct;scr_yca;scr_ywa;swp_scr;swp_swt;swr_swt;swr_ywa;swt_scp;swt_scr;swt_sct;swt_yca;swt_ycb;swt_ywb;yca_ycb;ywa_ycb
gma-miR171s	13.1827	56.829	15.5926	111.857	22.5273	190.05	46.4257	235.582	111.491	142.095	31.5671	169.861	388.973	69.5098	1605.54	gca_gcb;gca_scp;gca_scr;gca_sct;gca_swp;gca_swr;gca_ycb;gca_ywb;gcb_ywa;gwa_gcb;gwa_gwb;gwa_scp;gwa_scr;gwa_sct;gwa_swp;gwa_swr;gwa_ycb;gwa_ywb;gwb_scr;gwb_ycb;scp_ywa;scr_sct;scr_yca;scr_ywa;swp_ywa;swr_swt;swr_ywa;swt_scp;swt_scr;swt_ycb;swt_ywb;yca_ycb;ywa_ycb;ywa_ywb;ywb_yca
gma-miR171t	99.3097	220.337	161.123	330.113	226.826	1328.57	281.207	996.941	214.69	1376.18	518.364	162.598	1421.2	699.891	8037.35	gca_scr;gca_sct;gca_swr;gca_ycb;gca_ywb;gcb_scr;gcb_swr;gcb_ywb;gwa_scr;gwa_sct;gwa_swr;gwa_swt;gwa_ycb;gwa_ywb;gwb_scr;gwb_swr;gwb_ycb;gwb_ywb;scp_scr;scp_sct;scp_ycb;scp_ywb;scr_yca;scr_ywa;swp_scr;swp_swr;swp_ycb;swp_ywb;swr_scp;swr_yca;swr_ywa;ywa_ycb;ywa_ywb;ywb_yca
gma-miR171u	55.3673	13.958	47.6439	10.9128	43.5009	9.76891	61.6799	7.4958	23.9568	4.86627	41.5356	43.0241	10.9957	99.4709	474.177	gca_swr;gcb_sct;gcb_yca;gwa_gcb;gwa_scr;gwa_swr;gwa_ycb;gwb_sct;gwb_yca;scp_ycb;scr_sct;scr_yca;sct_ycb;sct_ywb;swp_sct;swr_scp;swr_sct;swr_swt;swr_yca;swr_ywa;swt_ycb;yca_ycb;ywa_ycb;ywa_ywb;ywb_yca
gma-miR172a	1023.86	4860.38	971.936	5993.87	7783.56	4252.14	7460.61	2867.68	6333.81	2976.21	15886.5	6486.58	2772.3	36312.9	105982	gca_gcb;gca_scp;gca_sct;gca_swp;gca_swt;gca_yca;gca_ywa;gca_ywb;gcb_sct;gwa_gcb;gwa_gwb;gwa_scp;gwa_sct;gwa_swp;gwa_swt;gwa_yca;gwa_ywa;gwa_ywb;gwb_gca;gwb_sct;scp_sct;scr_sct;sct_yca;sct_ycb;sct_ywa;sct_ywb;swp_sct;swr_sct;swr_swt;swt_scr;swt_ycb
gma-miR172b-3p	1029.13	4662.97	1011.78	6026.61	7692.67	4240.59	7296.13	2746.67	6455.44	3015.14	15869.9	6520.67	2772.3	36634	105974	gca_gcb;gca_scp;gca_sct;gca_swp;gca_swt;gca_yca;gca_ywa;gca_ywb;gcb_sct;gwa_gcb;gwa_gwb;gwa_scp;gwa_sct;gwa_swp;gwa_swt;gwa_yca;gwa_ywa;gwa_ywb;gwb_gca;gwb_sct;scp_sct;scr_sct;sct_yca;sct_ycb;sct_ywa;sct_ywb;swp_sct;swr_sct;swr_swt;swt_scr;swt_ycb
gma-miR172b-5p	0	1.994	1.73251	2.72821	17.0897	8.88083	14.5909	2.14166	8.29275	6.81277	18.2757	7.82256	4.12339	19.1751	113.66	gca_sct;gca_swt;gca_yca;gca_ywa;gca_ywb;gcb_sct;gwa_sct;gwa_swr;gwa_swt;gwa_yca;gwa_ywa;gwa_ywb;gwb_sct;gwb_swt;gwb_yca;gwb_ywa;gwb_ywb
gma-miR172e	0	0	0	1.81881	6.99122	2.66425	2.6529	3.21248	2.76425	3.89301	6.6457	1.11751	8.24679	19.1751	59.182	gca_scr;gca_sct;gcb_sct;gwa_scr;gwa_sct;gwb_scr;gwb_sct;scp_sct;sct_yca;swp_sct
gma-miR172f	427.998	1943.15	397.61	2372.63	3138.28	1717.55	2869.77	1102.95	2497.96	1151.36	6356.61	2571.39	1105.07	14653.4	42305.7	gca_gcb;gca_scp;gca_sct;gca_swp;gca_swt;gca_yca;gca_ywa;gca_ywb;gcb_sct;gwa_gcb;gwa_gwb;gwa_scp;gwa_sct;gwa_swp;gwa_swt;gwa_yca;gwa_ywa;gwa_ywb;gwb_gca;gwb_sct;scp_sct;scr_sct;sct_yca;sct_ycb;sct_ywa;sct_ywb;swp_sct;swr_sct;swr_swt;swt_scr;swt_ycb
gma-miR172g	0	0	0	2.72821	2.33041	2.66425	8.62192	3.21248	1.84283	2.91976	21.5985	11.1751	8.24679	100.669	166.01	gca_scp;gca_scr;gca_sct;gca_swt;gca_yca;gcb_sct;gcb_swt;gwa_scp;gwa_scr;gwa_sct;gwa_swt;gwa_yca;gwb_scp;gwb_scr;gwb_sct;gwb_swt;scp_sct;scr_sct;sct_yca;sct_ycb;sct_ywa;sct_ywb;swp_scp;swp_sct;swp_swt;swr_sct;swt_sct;swt_ywa
gma-miR172h-3p	441.181	1908.26	378.553	2413.55	3030.31	1729.98	2927.47	1094.39	2512.7	1173.74	6348.3	2575.86	1081.7	14653.4	42269.4	gca_gcb;gca_scp;gca_sct;gca_swp;gca_swt;gca_yca;gca_ywa;gca_ywb;gcb_sct;gwa_gcb;gwa_gwb;gwa_scp;gwa_sct;gwa_swp;gwa_swt;gwa_yca;gwa_ywa;gwb_gca;gwb_sct;scp_sct;scr_sct;sct_yca;sct_ycb;sct_ywa;sct_ywb;swp_sct;swr_sct;swr_swt;swt_scr;swt_ycb
gma-miR172h-5p	0	6.979	0	4.54701	0.776802	2.66425	1.32645	6.42497	0	5.83952	0	0	10.9957	1.19844	40.7522	gca_scr;gca_swr;gca_ycb;gwa_scr;gwa_swr;gwa_ycb;scp_scr;scr_ywa;swp_scr;swp_swr;swp_ycb;swt_scr
gma-miR172i-3p	18.4558	73.778	5.19752	115.494	293.631	269.089	352.835	178.828	94.9059	160.587	209.339	79.9019	127.825	388.296	2368.16	gca_gcb;gca_scp;gca_scr;gca_sct;gca_swp;gca_swr;gca_swt;gca_yca;gca_ycb;gca_ywa;gca_ywb;gwa_gcb;gwa_scp;gwa_scr;gwa_sct;gwa_swp;gwa_swr;gwa_swt;gwa_yca;gwa_ycb;gwa_ywa;gwa_ywb;gwb_gca;gwb_sct;gwb_yca;scp_sct;scp_yca;swp_sct
gma-miR172i-5p	0	28.913	0	12.7316	2.33041	20.4259	1.32645	3.21248	0.921416	18.4918	0	0.558755	12.3702	1.19844	102.48	gca_gcb;gca_scr;gca_swr;gca_ywb;gcb_scp;gcb_sct;gcb_swp;gcb_swt;gcb_yca;gwa_gcb;gwa_gwb;gwa_scr;gwa_swr;gwa_ywb;gwb_gca;gwb_scp;gwb_sct;gwb_swp;gwb_swt;gwb_yca;gwb_ycb;gwb_ywa;scp_scr;scp_ywb;scr_sct;scr_yca;sct_ywb;swp_scr;swp_swr;swp_ywb;swr_scp;swr_sct;swr_swt;swr_yca;swr_ycb;swr_ywa;swt_scr;swt_ywb;ywa_ywb;ywb_yca;ywb_ycb
gma-miR172j	0.878847	29.91	0	20.0069	3.10721	19.5378	2.6529	14.9916	1.84283	11.679	1.66142	1.11751	10.9957	4.79378	123.176	gca_gcb;gca_scr;gca_swr;gca_ycb;gca_ywb;gcb_scp;gcb_sct;gcb_swp;gcb_swt;gcb_yca;gcb_ywa;gwa_gcb;gwa_gwb;gwa_scr;gwa_swr;gwa_ycb;gwa_ywb;gwb_gca;gwb_scp;gwb_sct;gwb_swp;gwb_swt;gwb_yca;gwb_ywa;scp_scr;scp_ycb;scp_ywb;sct_ywb;swp_scr;swp_swr;swp_ycb;swp_ywb;swr_scp;swr_swt;swr_yca;swt_ycb;swt_ywb;yca_ycb;ywa_ycb;ywa_ywb;ywb_yca
gma-miR172k	196.862	194.415	137.734	80.9368	954.69	103.018	722.915	53.5414	261.682	18.4918	1963.8	258.145	23.3659	4240.1	9209.69	gca_scr;gca_sct;gca_swr;gca_swt;gca_yca;gca_ywa;gcb_sct;gcb_swr;gcb_swt;gcb_yca;gcb_ywa;gwa_scr;gwa_sct;gwa_swr;gwa_swt;gwa_ywa;gwb_scr;gwb_sct;gwb_swr;gwb_swt;gwb_ywa;scp_scr;scp_sct;scp_ycb;scr_sct;scr_yca;scr_ywa;scr_ywb;sct_yca;sct_ycb;sct_ywa;sct_ywb;swp_scr;swp_sct;swp_swr;swp_swt;swp_ycb;swr_scp;swr_sct;swr_swt;swr_yca;swr_ywa;swr_ywb;swt_scp;swt_scr;swt_ycb;swt_ywb;yca_ycb;ywa_ycb;ywa_ywb…
gma-miR172l	4.39423	21.934	5.19752	34.5573	98.6539	85.2559	116.064	44.9748	37.7781	53.5289	89.7169	36.319	64.5998	140.218	833.193	gca_gcb;gca_scp;gca_scr;gca_sct;gca_swp;gca_swr;gca_swt;gca_yca;gca_ycb;gca_ywa;gca_ywb;gcb_sct;gwa_gcb;gwa_gwb;gwa_scp;gwa_scr;gwa_sct;gwa_swp;gwa_swr;gwa_swt;gwa_yca;gwa_ycb;gwa_ywa;gwa_ywb;gwb_gca;gwb_sct;gwb_swt;gwb_yca;gwb_ywa
gma-miR2109-3p	21.9712	166.499	113.479	80.9368	20.9737	51.5088	43.1096	132.783	14.7427	210.223	31.5671	64.8155	200.672	16.7782	1170.06	gca_sct;gca_swp;gca_ywa;gcb_sct;gcb_swp;gwa_gca;gwa_gwb;gwa_scr;gwa_swr;gwa_ycb;gwb_sct;gwb_swp;gwb_swt;gwb_ywa;scr_sct;scr_yca;scr_ywa;sct_ycb;swp_scp;swp_scr;swp_swr;swp_ycb;swr_sct;swr_swt;swr_yca;swr_ywa;swr_ywb;swt_scr;swt_ycb;ywa_ycb
gma-miR2109-5p	9260.41	13886.2	8150.58	4354.22	13326.8	38144	26897.7	43136.2	2521.92	7479.45	3807.98	4023.03	8447.46	2115.25	185551	gca_ycb;gca_ywb;gcb_yca;gcb_ycb;gcb_ywb;gwa_sct;gwa_ycb;gwa_ywb;gwb_sct;gwb_swp;scp_yca;scp_ycb;scp_ywb;scr_ycb;scr_ywb;sct_yca;sct_ycb;sct_ywa;sct_ywb;swp_yca;swp_ycb;swp_ywa;swp_ywb;swr_ycb;swr_ywb;swt_yca;swt_ycb;swt_ywb
gma-miR2111a	8.78847	14.955	13.86	39.1043	7.76802	15.9855	13.2645	24.629	6.44991	5.83952	0	20.6739	20.617	3.59533	195.531	gca_swt;gcb_sct;gcb_swp;gcb_swr;gcb_swt;gcb_ywa;gwa_gcb;gwb_swt;scp_sct;scr_sct;sct_ycb;sct_ywb;swt_scp;swt_scr;swt_yca;swt_ycb;swt_ywb
gma-miR2111b	70.3077	193.418	72.7653	393.771	35.7329	55.9492	92.1882	46.0456	104.12	51.5824	66.457	144.717	89.3402	95.8755	1512.27	gca_gcb;gcb_scr;gcb_sct;gcb_swr;gcb_swt;gcb_yca;gcb_ycb;gcb_ywa;gcb_ywb;gwa_gcb;gwb_ycb;gwb_ywa;scp_ywa
gma-miR2111c	84.3693	150.547	77.0965	404.684	176.334	100.353	302.43	84.5954	422.009	81.7533	103.008	355.368	115.455	116.249	2574.25	gca_gcb;gca_scp;gca_swp;gcb_swr;gcb_ycb;gcb_ywb;gwa_gcb;gwa_scp;gwa_swp;scp_ycb;swp_swr;swp_swt;swp_ycb;swp_ywb;swr_scp
gma-miR2111e	72.0654	201.394	79.6953	403.775	36.5097	55.0611	84.8927	58.8956	134.527	60.3417	59.8113	128.514	100.336	105.463	1581.28	gca_gcb;gcb_scr;gcb_swr;gcb_swt;gcb_yca;gcb_ycb;gcb_ywa;gcb_ywb;gwa_gcb;gwb_ywa
gma-miR2111f	82.6116	190.427	58.9052	400.137	59.037	56.8373	104.126	68.533	137.291	63.2614	78.0869	161.48	96.2125	107.86	1664.81	gca_gcb;gcb_scr;gcb_swr;gcb_swt;gcb_ycb;gcb_ywa;gcb_ywb;gwa_gcb
gma-miR2118a-3p	1713.75	855.426	2331.09	2483.58	281.979	614.553	248.709	416.552	597.999	1180.56	395.419	235.236	472.816	339.16	12166.8	gca_scp;gca_scr;gca_sct;gca_swt;gca_yca;gca_ycb;gca_ywa;gcb_scp;gcb_scr;gcb_sct;gcb_swp;gcb_swt;gcb_yca;gcb_ycb;gcb_ywa;gcb_ywb;gwa_scp;gwa_sct;gwa_swt;gwa_yca;gwa_ycb;gwa_ywa;swr_scp;swr_yca;swr_ywa
gma-miR2118a-5p	156.435	402.788	109.148	382.858	172.45	134.1	128.002	223.803	93.063	142.095	106.331	117.897	349.114	93.4786	2611.56	gcb_sct;gcb_swp;gwb_sct;gwb_swp
gma-miR2118b-3p	5154.44	2563.29	7257.47	7439.82	800.883	1785.93	768.014	1215.39	1738.71	3379.13	1177.95	726.94	1452.81	1103.77	36564.5	gca_scp;gca_scr;gca_sct;gca_swp;gca_swt;gca_yca;gca_ycb;gca_ywa;gca_ywb;gcb_scp;gcb_scr;gcb_sct;gcb_swp;gcb_swt;gcb_yca;gcb_ycb;gcb_ywa;gcb_ywb;gwa_scp;gwa_sct;gwa_swt;gwa_yca;gwa_ycb;gwa_ywa;swr_scp;swr_yca;swr_ywa
gma-miR2118b-5p	416.573	1204.38	368.158	1080.37	539.101	392.532	383.344	704.605	236.804	351.344	305.702	332.459	1065.21	288.825	7669.4	gcb_swp;gwb_sct;gwb_swp;swp_scr
gma-miR2606a	2.63654	54.835	0.866253	18.1881	6.21442	55.0611	3.97935	154.199	0.921416	11.679	4.98427	5.02879	261.148	3.59533	583.337	gca_gcb;gca_scr;gca_swr;gca_ycb;gca_ywb;gcb_scr;gcb_sct;gcb_swp;gcb_ycb;gwa_gcb;gwa_gwb;gwa_scr;gwa_swr;gwa_ycb;gwa_ywb;gwb_gca;gwb_scp;gwb_scr;gwb_sct;gwb_swp;gwb_swt;gwb_yca;gwb_ywa;scp_scr;scp_ycb;scp_ywb;scr_sct;scr_yca;scr_ywa;scr_ywb;sct_ycb;sct_ywb;swp_scr;swp_swr;swp_ycb;swp_ywb;swr_scr;swr_ycb;swr_ywb;swt_scr;swt_ycb;swt_ywb;yca_ycb;ywa_ycb;ywa_ywb;ywb_yca
gma-miR2606b	11.425	193.418	0.866253	60.93	13.2056	160.743	5.96902	459.385	3.68566	25.3046	18.2757	19.5564	860.415	15.5798	1848.76	gca_gcb;gca_scp;gca_scr;gca_sct;gca_swr;gca_swt;gca_ycb;gca_ywa;gca_ywb;gcb_scr;gcb_swp;gcb_yca;gcb_ycb;gcb_ywa;gwa_gcb;gwa_gwb;gwa_scr;gwa_ycb;gwa_ywb;gwb_gca;gwb_scp;gwb_scr;gwb_sct;gwb_swp;gwb_swr;gwb_swt;gwb_yca;gwb_ywa;scp_scr;scp_ycb;scp_ywb;scr_sct;scr_yca;scr_ywa;scr_ywb;sct_ycb;sct_ywb;swp_scp;swp_scr;swp_sct;swp_swr;swp_swt;swp_ycb;swp_ywb;swr_scr;swr_yca;swr_ycb;swr_ywb;swt_scr;swt_ycb…
gma-miR319a	14.0615	25.922	39.8476	8.18462	28.7417	15.0974	46.4257	28.9124	14.7427	46.7161	3.32285	72.0793	41.2339	3.59533	388.883	gca_sct;gca_swt;gcb_scp;gcb_scr;gcb_swr;gcb_yca;gwa_scp;gwb_sct;gwb_swt;scp_sct;scp_ywb;scr_sct;sct_yca;sct_ycb;sct_ywa;sct_ywb;swp_scp;swr_sct;swr_swt;swt_scp;swt_scr;swt_yca;swt_ycb;swt_ywa;swt_ywb
gma-miR319b	16.6981	26.919	37.2489	12.7316	25.6345	19.5378	59.027	48.1873	11.9784	57.4219	0	73.7556	28.8638	2.39689	420.401	gca_sct;gca_swt;gcb_scp;gcb_swr;gcb_swt;gcb_yca;gwa_scp;gwa_swt;gwb_sct;gwb_swt;scp_sct;scr_sct;sct_yca;sct_ycb;sct_ywa;sct_ywb;swp_scp;swp_swr;swp_yca;swp_ycb;swr_sct;swr_swt;swt_scp;swt_scr;swt_yca;swt_ycb;swt_ywa;swt_ywb
gma-miR319d	4.39423	0.997	19.0576	2.72821	10.0984	3.55233	32.498	19.2749	2.76425	19.4651	3.32285	32.9665	6.87232	10.786	168.778	gca_swp;gcb_scp;gcb_swr;gcb_yca;gcb_ycb;gwa_scp;gwa_swr;gwa_yca;gwa_ycb;gwb_gca;gwb_scp;gwb_sct;gwb_swr;gwb_yca;gwb_ycb;scp_scr;scp_ywb;scr_yca;swp_scp;swp_swr;swp_yca;swp_ycb;swr_swt;swr_ywb;swt_scp;swt_yca;swt_ycb;ywb_yca;ywb_ycb
gma-miR319e	7.03077	13.958	8.66253	14.5504	13.2056	15.0974	13.9277	12.8499	4.60708	8.75928	3.32285	20.1152	16.4936	2.39689	154.977	scp_sct;scr_sct;sct_ycb;sct_ywb;swp_scp;swt_scp;swt_scr;swt_ywb
gma-miR319f	14.0615	0	44.1789	1.81881	61.3674	0	140.604	0	61.7349	0	19.9371	179.36	0	70.7082	593.771	gca_gcb;gca_scp;gca_scr;gca_swr;gca_ycb;gca_ywb;gcb_scp;gcb_sct;gcb_swp;gcb_swt;gcb_yca;gcb_ywa;gwa_gwb;gwa_scp;gwa_sct;gwa_swp;gwa_yca;gwa_ywa;gwb_gca;gwb_scp;gwb_sct;gwb_swp;gwb_swt;gwb_yca;gwb_ywa;scp_scr;scp_ycb;scp_ywb;scr_sct;scr_yca;scr_ywa;sct_ycb;sct_ywb;swp_scr;swp_swr;swp_ycb;swp_ywb;swr_scp;swr_sct;swr_swt;swr_yca;swr_ywa;swt_scp;swt_scr;swt_yca;swt_ycb;swt_ywb;yca_ycb;ywa_ycb;ywa_ywb…
gma-miR319g	5.27308	20.937	13.86	2.72821	22.5273	33.7471	19.8967	56.7539	7.37133	34.0639	3.32285	17.8801	21.9914	1.19844	261.551	gca_ycb;gcb_scr;gcb_swr;gcb_yca;gcb_ycb;gcb_ywa;gcb_ywb;gwa_scr;gwa_swr;gwa_ycb;gwa_ywa;gwa_ywb;gwb_sct;gwb_swt;scp_sct;scr_sct;sct_yca;sct_ycb;sct_ywa;sct_ywb;swp_swr;swp_ycb;swp_ywb;swr_sct;swr_swt;swt_scp;swt_scr;swt_yca;swt_ycb;swt_ywa;swt_ywb
gma-miR319h	7.03077	6.979	9.52878	3.63761	4.66081	5.3285	22.5496	9.63745	4.60708	11.679	1.66142	17.8801	6.87232	2.39689	114.449	gcb_yca;scp_sct;sct_yca;swp_yca;swr_sct;swr_swt;swt_scp;swt_yca;ywa_yca
gma-miR319i	4.39423	0.997	7.79628	0	3.88401	3.55233	13.9277	2.14166	1.84283	10.7058	0	10.0576	6.87232	2.39689	68.5686	gcb_swr;gcb_yca;gwb_swr;gwb_yca;swp_swr;swp_yca;swr_sct;swr_swt;swt_yca
gma-miR319j	7.03077	11.964	14.7263	4.54701	3.88401	2.66425	19.8967	13.9208	4.60708	14.5988	0	22.9089	5.49786	10.786	137.033	gca_swt;gcb_scp;gwb_swt;scp_ywa;scp_ywb;swp_scp;swp_yca;swr_swt;swt_scp;swt_sct;swt_yca;swt_ycb;ywa_yca
gma-miR319k	7.90962	14.955	13.86	5.45642	13.2056	6.21658	13.2645	12.8499	4.60708	14.5988	1.66142	22.9089	9.62125	3.59533	144.711	scp_sct;swp_scp;swr_sct;swr_swt;swt_scp;swt_yca;swt_ycb;swt_ywa
gma-miR319l	14.0615	33.898	29.4526	11.8222	60.5906	71.9347	69.6386	210.953	5.5285	105.111	6.6457	61.463	94.8381	3.59533	779.533	gca_sct;gca_swp;gca_ycb;gcb_scp;gcb_scr;gcb_swr;gcb_yca;gcb_ycb;gcb_ywa;gcb_ywb;gwa_scp;gwa_scr;gwa_swr;gwa_yca;gwa_ycb;gwa_ywa;gwa_ywb;gwb_sct;gwb_swp;gwb_swt;gwb_ycb;scp_sct;scr_sct;sct_yca;sct_ycb;sct_ywa;sct_ywb;swp_scp;swp_scr;swp_swr;swp_yca;swp_ycb;swp_ywa;swp_ywb;swr_sct;swr_swt;swt_scp;swt_scr;swt_yca;swt_ycb;swt_ywa;swt_ywb
gma-miR319m	23.7289	52.841	38.9814	32.7385	38.8401	26.6425	54.3844	43.904	29.4853	53.5289	9.96854	83.2544	30.2382	7.19066	525.727	gca_sct;gcb_sct;gwb_sct;gwb_swt;scp_sct;scr_sct;sct_yca;sct_ycb;sct_ywa;swr_sct;swr_swt;swt_scp;swt_yca;swt_ycb
gma-miR319n	3.51539	1.994	3.46501	0	16.3129	4.44041	20.56	14.9916	12.8998	0	1.66142	8.38132	12.3702	15.5798	116.172	gca_sct;gca_yca;gca_ycb;gca_ywa;gcb_scr;gcb_sct;gcb_yca;gcb_ycb;gcb_ywa;gwa_sct;gwa_yca;gwa_ycb;gwa_ywa;gwb_scr;gwb_sct;gwb_yca;gwb_ycb;gwb_ywa;swr_sct;swr_yca;swr_ycb;swr_ywa;swt_scr;swt_sct;swt_yca;swt_ycb;swt_ywa
gma-miR319o	4.39423	3.988	16.4588	0.909403	20.1969	11.5451	33.1612	19.2749	6.44991	20.4383	3.32285	34.6428	15.1191	9.58755	199.489	gca_gcb;gcb_scp;gcb_scr;gcb_swr;gcb_yca;gcb_ycb;gcb_ywa;gcb_ywb;gwa_scp;gwa_swr;gwa_yca;gwa_ycb;gwa_ywa;gwb_scp;gwb_swr;gwb_yca;gwb_ycb;gwb_ywa;swp_scp;swp_yca;swr_swt;swt_scp;swt_scr;swt_yca;swt_ycb;swt_ywa
gma-miR319p	2.63654	2.991	3.46501	0.909403	3.88401	18.6497	9.94837	38.5498	0.921416	11.679	1.66142	3.91128	9.62125	3.59533	112.424	gca_ycb;gca_ywb;gcb_swr;gcb_ycb;gcb_ywb;gwa_swr;gwa_ycb;gwa_ywb;gwb_ycb;gwb_ywb;scp_ycb;scp_ywb;scr_ycb;sct_ycb;sct_ywb;swp_scr;swp_swr;swp_yca;swp_ycb;swp_ywb;swr_swt;swt_ycb;swt_ywb;ywa_ycb;ywa_ywb
gma-miR3522	30713.1	1391.81	69600.8	1026.72	26682.4	15938.4	7595.25	8067.62	192990	44656.7	28481.8	78599.4	39339.9	18098.9	563183	gca_gcb;gca_yca;gca_ycb;gca_ywb;gcb_scp;gcb_scr;gcb_sct;gcb_swp;gcb_swr;gcb_swt;gcb_yca;gcb_ycb;gcb_ywa;gcb_ywb;gwa_gcb;gwa_gwb;gwa_swp;gwa_yca;gwb_gca;gwb_scp;gwb_scr;gwb_sct;gwb_swp;gwb_swr;gwb_swt;gwb_yca;gwb_ycb;gwb_ywa;gwb_ywb;scp_sct;scp_yca;scp_ycb;scp_ywb;scr_yca;scr_ycb;swp_scr;swp_sct;swp_swr;swp_swt;swp_yca;swp_ycb;swp_ywa;swp_ywb;swr_yca;swr_ycb
gma-miR390a-3p	7.03077	29.91	2.59876	57.2924	24.8577	45.2922	17.2438	17.1333	39.6209	51.5824	54.827	35.7603	21.9914	20.3735	425.514	gca_gcb;gca_scp;gca_scr;gca_sct;gca_swp;gca_swr;gca_swt;gca_yca;gca_ycb;gca_ywa;gca_ywb;gwa_gcb;gwa_gwb;gwa_scp;gwa_swp;gwa_swr;gwa_swt;gwa_ywb;gwb_gca
gma-miR390a-5p	357.691	338.98	466.91	441.97	278.095	186.497	252.025	208.812	442.28	145.988	754.286	459.855	360.11	491.362	5184.86	swr_swt;swt_ywb
gma-miR390b-3p	6.15193	7.976	1.73251	12.7316	13.2056	6.21658	23.2129	22.4874	16.5855	1.94651	0	21.7914	9.62125	1.19844	144.858	gca_gcb;gca_scp;gca_scr;gca_swp;gca_yca;gca_ycb;gca_ywa;gcb_sct;gcb_swt;scp_sct;sct_yca;sct_ycb;sct_ywa;swp_swt;swr_yca;swr_ycb;swt_scp;swt_scr;swt_yca;swt_ycb;swt_ywa
gma-miR390b-5p	331.325	492.518	189.709	1130.39	466.858	209.587	712.303	689.613	917.73	245.26	73.1026	1559.48	817.806	57.5253	7893.21	gca_gcb;gca_scp;gca_scr;gca_swp;gcb_sct;gcb_swr;gcb_swt;gcb_ywb;gwa_scp;gwa_sct;gwa_swt;gwb_sct;gwb_swt;scp_sct;scp_ywb;scr_sct;sct_yca;sct_ycb;sct_ywa;swp_sct;swp_swt;swp_ywb;swr_scp;swr_sct;swt_scp;swt_scr;swt_yca;swt_ycb;swt_ywa
gma-miR390c	1.75769	9.97	0.866253	22.7351	10.8752	15.9855	3.31612	3.21248	15.6641	21.4116	14.9528	15.6451	6.87232	5.99222	149.256	gca_gcb;gca_scp;gca_swp;gca_swr;gca_swt;gca_ywa;gca_ywb;gcb_yca;gcb_ycb;gwa_gcb;gwa_scp;gwa_swp;gwa_swr;gwa_swt;gwa_ywa;gwa_ywb;swr_yca;swr_ycb;ywb_yca
gma-miR390d	361.206	509.467	231.29	1195.86	531.333	197.154	703.681	628.576	929.709	267.645	81.4098	1685.2	831.551	51.5331	8205.62	gca_gcb;gca_scp;gca_sct;gca_swp;gcb_sct;gcb_swr;gcb_swt;gcb_ywb;gwa_scp;gwa_sct;gwa_swt;gwb_sct;gwb_swt;scp_sct;scp_ywb;scr_sct;scr_ywb;sct_yca;sct_ycb;sct_ywa;swp_sct;swp_swt;swp_ywb;swr_scp;swr_sct;swt_scp;swt_scr;swt_yca;swt_ycb;swt_ywa
gma-miR390e	122.16	112.661	172.384	182.79	107.199	74.5989	102.8	81.3829	164.933	50.6092	272.473	152.54	153.94	189.354	1939.83	swr_swt
gma-miR390g	460.516	378.86	541.408	501.081	324.703	202.483	362.784	294.478	466.237	185.891	814.098	538.639	406.842	504.545	5982.56	swr_swt;swt_ywb
gma-miR393a	0	0	0.866253	0.909403	0	4.44041	0.663224	7.4958	0.921416	0	0	0.558755	0	2.39689	18.2521	gca_ycb;gwa_ycb;gwb_ycb;swp_ycb
gma-miR393c-3p	14.0615	29.91	11.2613	7.27522	27.1881	62.1658	15.2542	32.1248	23.0354	54.5022	23.2599	15.0864	16.4936	15.5798	347.198	gca_swr;gca_ywb;gcb_swr;gcb_ycb;gcb_ywb;gwa_ywb;scp_ywb;ywb_yca
gma-miR393c-5p	0	1.994	0.866253	1.81881	6.21442	7.99274	3.31612	11.7791	0	7.78602	0	3.35253	2.74893	3.59533	51.4643	gca_swr;gca_ycb;gca_ywb;gcb_ycb;gwa_swr;gwa_ycb;gwa_ywb;gwb_ycb;swp_swr;swp_ycb;swp_ywb;swr_swt;swt_ycb;swt_ywb
gma-miR393d	0	4.985	2.59876	0.909403	3.88401	6.21658	3.31612	8.56663	0.921416	0.973253	0	1.11751	5.49786	1.19844	40.185	gwa_ycb;gwa_ywb;swp_ycb;swt_ycb
gma-miR393f	0	0.997	0	0.909403	2.33041	7.99274	4.64257	5.35414	1.84283	0.973253	3.32285	1.67626	4.12339	0	34.1649	gca_ywb;gwa_ywb;gwb_ywb;swp_ywb
gma-miR393g	0	2.991	1.73251	1.81881	3.88401	14.2093	1.32645	11.7791	2.76425	0.973253	0	1.67626	9.62125	0	52.7762	gca_scr;gca_ycb;gca_ywb;gcb_ycb;gcb_ywb;gwa_scr;gwa_ycb;gwa_ywb;gwb_ywb;scp_ycb;scp_ywb;sct_ycb;sct_ywb;swp_ycb;swp_ywb;swr_ywb;swt_scr;swt_ycb;swt_ywb;yca_ycb;ywb_yca
gma-miR393h	0.878847	2.991	3.46501	3.63761	6.21442	8.88083	5.96902	8.56663	15.6641	6.81277	11.63	15.0864	9.62125	11.9844	111.402	gca_scp;gwa_scp;gwa_scr;gwa_sct;gwa_swp;gwa_swr;gwa_swt;gwa_ycb;gwa_ywb;gwb_scp
gma-miR393i	1.75769	1.994	4.33127	3.63761	9.32163	14.2093	4.64257	6.42497	10.1356	8.75928	8.30712	14.5276	9.62125	21.572	119.242	gca_sct;gcb_sct;gwa_scp;gwa_scr;gwa_sct;gwa_swr;gwa_ywb;gwb_scp;gwb_sct;gwb_swr;gwb_ywb;sct_yca
gma-miR393j	0.878847	3.988	1.73251	4.54701	3.88401	11.5451	1.98967	12.8499	15.6641	2.91976	6.6457	18.4389	9.62125	20.3735	115.078	gca_scp;gca_scr;gca_sct;gca_swp;gca_ycb;gca_ywb;gwa_scp;gwa_scr;gwa_sct;gwa_swp;gwa_ycb;gwa_ywb;gwb_scp;gwb_sct;scp_yca;sct_yca;sct_ywa;yca_ycb;ywb_yca
gma-miR393k	7.03077	15.952	21.6563	19.0975	31.0721	52.3969	21.2232	55.6831	70.949	33.0906	34.8899	71.5206	27.4893	99.4709	561.522	gca_sct;gcb_sct;gwa_scp;gwa_sct;gwa_swp;gwa_swr;gwa_swt;gwa_ycb;gwa_ywa;gwa_ywb;gwb_scp;gwb_sct;gwb_swp;sct_yca
gma-miR394a-3p	310.233	336.986	497.229	47.2889	1506.22	1019.52	3093.28	1136.15	703.041	285.163	709.428	1456.67	599.267	1067.81	12768.3	gca_gcb;gca_yca;gcb_scp;gcb_scr;gcb_sct;gcb_swp;gcb_swr;gcb_swt;gcb_yca;gcb_ycb;gcb_ywa;gcb_ywb;gwa_gcb;gwa_scp;gwa_yca;gwa_ywa;gwb_gcb;gwb_scp;gwb_yca;gwb_ywa;scr_yca;swp_yca;swr_scp;swr_yca;swr_ywa;swt_yca
gma-miR394a-5p	1.75769	13.958	0	3.63761	28.7417	15.0974	32.498	9.63745	0	5.83952	11.63	33.5253	10.9957	5.99222	173.311	gca_scp;gca_scr;gca_swr;gca_swt;gca_yca;gca_ycb;gca_ywa;gca_ywb;gcb_scp;gcb_yca;gcb_ywa;gcb_ywb;gwa_gwb;gwa_scp;gwa_scr;gwa_swt;gwa_yca;gwa_ycb;gwa_ywa;gwa_ywb;gwb_gca;gwb_swp;scp_sct;sct_yca;sct_ywa;swp_scp;swp_scr;swp_swr;swp_swt;swp_yca;swp_ycb;swp_ywa;swp_ywb
gma-miR394b-3p	9.66731	6.979	13.86	0.909403	13.9824	4.44041	11.938	4.28331	19.3497	4.86627	29.9056	21.2327	2.74893	22.7704	166.934	gcb_scp;gcb_sct;gcb_swp;gcb_swt;gcb_ywa;gwb_swt;scp_scr;scr_sct;swt_scr;swt_ycb;swt_ywb
gma-miR394b-5p	2.63654	17.946	0.866253	3.63761	43.5009	18.6497	39.1302	7.4958	0	8.75928	8.30712	32.4078	6.87232	3.59533	193.805	gca_scp;gca_swr;gca_yca;gca_ycb;gca_ywa;gca_ywb;gcb_scp;gcb_yca;gcb_ywa;gcb_ywb;gwa_gwb;gwa_scp;gwa_yca;gwa_ywa;gwa_ywb;gwb_gca;gwb_swp;scp_scr;scp_sct;scr_yca;scr_ywa;sct_yca;sct_ywa;sct_ywb;swp_scp;swp_swr;swp_yca;swp_ycb;swp_ywa;swp_ywb;swt_yca;swt_ywa;yca_ycb;ywa_ycb
gma-miR394c-5p	40.4269	91.724	15.5926	28.1915	176.334	77.2632	171.775	61.0372	22.114	64.2347	53.1656	139.13	30.2382	56.3269	1027.55	gca_scp;gca_swr;gca_yca;gca_ywa;gca_ywb;gcb_scp;gcb_yca;gcb_ywa;gwa_yca;gwa_ywa;gwb_gca;gwb_swp;scp_scr;scr_yca;scr_ywa;swp_scp;swp_yca;swp_ywa
gma-miR394d	0.878847	12.961	1.73251	2.72821	40.3937	17.7617	43.1096	19.2749	9.21416	21.4116	14.9528	25.144	6.87232	11.9844	228.42	gca_scp;gca_sct;gca_swr;gca_swt;gca_yca;gca_ycb;gca_ywa;gca_ywb;gcb_scp;gcb_swr;gcb_yca;gcb_ycb;gcb_ywa;gcb_ywb;gwa_gwb;gwa_scp;gwa_sct;gwa_swr;gwa_swt;gwa_yca;gwa_ycb;gwa_ywa;gwa_ywb;gwb_gca;scr_yca;scr_ywa;swp_yca;swp_ywa
gma-miR394e	4.39423	21.934	0.866253	3.63761	43.5009	16.8736	41.1199	14.9916	2.76425	18.4918	9.96854	45.2591	16.4936	8.38911	248.685	gca_scp;gca_scr;gca_swr;gca_swt;gca_yca;gca_ycb;gca_ywa;gca_ywb;gcb_scp;gcb_swr;gcb_yca;gcb_ycb;gcb_ywa;gcb_ywb;gwa_gwb;gwa_scp;gwa_swr;gwa_yca;gwa_ywa;gwb_gca;gwb_swp;scp_sct;sct_yca;sct_ywa;swp_scp;swp_scr;swp_swr;swp_yca;swp_ycb;swp_ywa;swp_ywb;swt_scp;swt_yca;swt_ywa
gma-miR394f	7.03077	13.958	0.866253	1.81881	38.0633	12.4332	41.7831	7.4958	9.21416	16.5453	16.6142	34.084	19.2425	7.19066	226.34	gca_scp;gca_scr;gca_swr;gca_swt;gca_yca;gca_ycb;gca_ywa;gca_ywb;gcb_scp;gcb_scr;gcb_swr;gcb_swt;gcb_yca;gcb_ywa;gcb_ywb;gwa_scp;gwa_yca;gwa_ywa;gwb_gca;scp_sct;sct_yca;sct_ywa;swp_yca;swp_ywa;yca_ycb;ywa_ycb
gma-miR394g	29.8808	89.73	22.5226	18.1881	150.7	69.2704	157.847	55.6831	20.2712	66.1812	58.1498	132.425	24.7404	51.5331	947.123	gca_scp;gca_yca;gca_ywa;gcb_scp;gcb_yca;gcb_ywa;gwa_scp;gwa_yca;gwa_ywa;gwb_gcb;gwb_swp;scp_scr;scr_yca;scr_ywa;swp_scp;swp_yca;swp_ywa
gma-miR395a	25.4865	0	13.86	3.63761	7.76802	15.9855	5.96902	0	10.1356	11.679	1.66142	0	4.12339	0	100.306	gca_scp;gca_sct;gcb_ywb;gwa_gwb;gwa_scp;gwa_sct;gwa_swt;gwa_ycb;gwb_gca;gwb_swr;gwb_ywb;scp_ywb;sct_ywb;swr_scp;swr_sct;swr_swt;swr_ycb;swt_ywb;ywb_ycb
gma-miR395b	118.644	0	45.9114	8.18462	16.3129	68.3824	17.2438	1.07083	31.3281	49.6359	6.6457	7.82256	5.49786	1.19844	377.879	gca_gcb;gca_scp;gca_scr;gca_sct;gca_swt;gca_ycb;gcb_swr;gcb_ywb;gwa_gcb;gwa_gwb;gwa_scp;gwa_scr;gwa_sct;gwa_swt;gwa_yca;gwa_ycb;gwa_ywa;gwb_gca;gwb_swp;gwb_swr;gwb_yca;gwb_ywa;gwb_ywb;scp_ywb;scr_ywb;sct_yca;sct_ywa;sct_ywb;swp_sct;swp_ycb;swr_scp;swr_scr;swr_sct;swr_swt;swr_ycb;swt_ywb;yca_ycb;ywa_ycb;ywa_ywb;ywb_ycb
gma-miR395c	18.4558	0	17.3251	1.81881	6.21442	18.6497	4.64257	2.14166	10.1356	10.7058	3.32285	1.67626	0	0	95.0885	gca_scr;gca_sct;gcb_swr;gcb_ywb;gwa_gwb;gwa_scp;gwa_scr;gwa_sct;gwb_gca;gwb_swr;gwb_ywb;scp_ywb;scr_ywb;sct_ywb;swr_scp;swr_scr;swr_sct;swt_ywb;ywb_yca;ywb_ycb
gma-miR395i	0.878847	0	1.73251	2.72821	9.32163	1.77617	1.98967	4.28331	8.29275	0.973253	1.66142	1.67626	1.37446	0	36.6885	gwa_ywa;gwb_ywa
gma-miR396a-3p	60.6404	209.37	27.7201	111.857	452.099	365.89	387.986	734.588	186.126	370.809	177.772	405.097	454.948	112.654	4057.56	gca_gcb;gca_scp;gca_scr;gca_sct;gca_swp;gca_swr;gca_swt;gca_yca;gca_ycb;gca_ywa;gca_ywb;gcb_scr;gcb_ycb;gcb_ywa;gwa_scp;gwa_scr;gwa_swr;gwa_yca;gwa_ycb;gwa_ywa;gwa_ywb;gwb_gca;scr_sct;sct_ycb;sct_ywa;swt_ycb
gma-miR396a-5p	201.256	431.701	239.952	1344.1	1160.54	2717.53	3196.08	4086.28	886.402	1800.52	739.334	884.508	2266.49	695.098	20649.8	gca_gcb;gca_scr;gca_swr;gca_yca;gca_ycb;gca_ywa;gca_ywb;gwa_gcb;gwa_scp;gwa_scr;gwa_swp;gwa_swr;gwa_yca;gwa_ycb;gwa_ywa;gwa_ywb;gwb_scr;gwb_swr;gwb_yca;gwb_ycb;gwb_ywb;scp_ycb;sct_yca;sct_ycb;swp_ycb;swt_yca;swt_ycb
gma-miR396b-3p	182.8	106.679	152.461	28.1915	76.9034	16.8736	61.6799	12.8499	4.60708	25.3046	93.0397	22.3502	6.87232	226.506	1017.12	gca_gcb;gca_scp;gca_scr;gca_swp;gca_swr;gca_ycb;gca_ywb;gcb_scr;gcb_sct;gcb_swp;gwa_gcb;gwa_scp;gwa_scr;gwa_swp;gwa_swr;gwa_ycb;gwa_ywb;gwb_scp;gwb_scr;gwb_swp;gwb_ycb;gwb_ywb;scp_sct;scr_sct;scr_yca;scr_ywa;sct_ycb;sct_ywb;swp_scp;swp_sct;swp_swr;swp_swt;swp_yca;swp_ywa;swr_sct;swt_scp;swt_scr;swt_ycb;swt_ywb;yca_ycb;ywa_ycb;ywa_ywb
gma-miR396b-5p	203.014	226.319	275.468	562.011	368.981	736.22	1089.68	1296.77	177.833	410.713	257.521	192.77	459.071	246.879	6503.25	gca_ycb;gwa_yca;gwa_ycb;gwb_yca;gwb_ycb;scp_yca;scp_ycb;sct_yca;sct_ycb;swp_yca;swp_ycb;swp_ywb;swt_yca;swt_ycb
gma-miR396c	226.742	211.364	236.487	554.736	354.222	697.145	1085.7	1240.02	169.541	455.482	285.765	172.655	438.454	264.856	6393.17	gca_yca;gca_ycb;gwa_yca;gwa_ycb;gwb_yca;gwb_ycb;scp_yca;scp_ycb;scp_ywb;sct_yca;sct_ycb;swp_yca;swp_ycb;swp_ywb;swt_ycb
gma-miR396d	601.131	317.046	413.203	92.7591	248.577	48.8445	180.397	42.8331	23.9568	54.5022	335.608	80.4607	13.7446	686.708	3139.77	gca_gcb;gca_scp;gca_scr;gca_swp;gca_swr;gca_ycb;gca_ywb;gcb_scr;gcb_sct;gwa_gcb;gwa_scp;gwa_scr;gwa_swp;gwa_swr;gwa_ycb;gwa_ywb;gwb_scr;gwb_swp;gwb_swr;gwb_ycb;gwb_ywb;scp_scr;scp_sct;scr_sct;scr_yca;scr_ywa;sct_ycb;sct_ywb;swp_sct;swp_swt;swp_yca;swp_ywa;swr_sct;swr_swt;swr_ywa;swt_scp;swt_scr;swt_ycb;swt_ywb;yca_ycb;ywa_ycb;ywa_ywb
gma-miR396e	221.469	422.728	226.092	1326.82	1125.59	2581.66	3215.31	4078.78	895.617	1843.34	629.68	914.681	2203.27	667.533	20352.6	gca_gcb;gca_scp;gca_scr;gca_swr;gca_yca;gca_ycb;gca_ywa;gca_ywb;gwa_gcb;gwa_scp;gwa_scr;gwa_swp;gwa_swr;gwa_yca;gwa_ycb;gwa_ywa;gwa_ywb;gwb_scr;gwb_swr;gwb_yca;gwb_ycb;gwb_ywb;scp_ycb;sct_yca;sct_ycb;swp_ycb;swt_yca;swt_ycb;swt_ywb
gma-miR396f	656.498	652.038	722.455	1675.12	1103.84	2245.96	3126.44	3656.88	490.193	1317.78	774.223	501.762	1395.08	792.172	19110.4	gca_yca;gca_ycb;gwa_yca;gwa_ycb;gwb_yca;gwb_ycb;scp_yca;scp_ycb;scp_ywb;sct_ycb;swp_yca;swp_ycb;swp_ywb;swt_yca;swt_ycb
gma-miR396h	72.0654	148.553	77.0965	429.238	396.169	891.635	1036.62	1377.09	326.181	623.855	222.631	297.257	676.237	257.665	6832.29	gca_gcb;gca_scr;gca_swp;gca_swr;gca_yca;gca_ycb;gca_ywa;gca_ywb;gwa_gcb;gwa_scp;gwa_scr;gwa_swp;gwa_swr;gwa_yca;gwa_ycb;gwa_ywa;gwa_ywb;gwb_scr;gwb_swr;gwb_yca;gwb_ycb;gwb_ywb;scp_ycb;sct_yca;sct_ycb;swp_ycb;swt_yca;swt_ycb;swt_ywb
gma-miR396i-3p	24.6077	73.778	12.1275	47.2889	163.129	131.436	141.93	267.707	63.5777	150.854	61.4727	159.804	178.68	26.3658	1502.76	gca_scp;gca_scr;gca_swp;gca_swr;gca_swt;gca_yca;gca_ycb;gca_ywa;gca_ywb;gcb_ycb;gwa_scp;gwa_scr;gwa_swr;gwa_yca;gwa_ycb;gwa_ywa;gwa_ywb;gwb_gca;scp_sct;scr_sct;sct_yca;sct_ycb;sct_ywa;sct_ywb;swp_ycb;swr_sct;swt_ycb
gma-miR396i-5p	72.0654	138.583	80.5615	473.799	403.16	896.963	1034.63	1367.45	308.674	624.828	211.001	300.051	744.96	215.72	6872.44	gca_gcb;gca_scr;gca_swr;gca_yca;gca_ycb;gca_ywa;gca_ywb;gwa_gcb;gwa_scp;gwa_scr;gwa_swp;gwa_swr;gwa_yca;gwa_ycb;gwa_ywa;gwa_ywb;gwb_scr;gwb_swr;gwb_yca;gwb_ycb;gwb_ywb;scp_ycb;sct_yca;sct_ycb;sct_ywb;swp_ycb;swt_yca;swt_ycb;swt_ywb
gma-miR396j	185.437	124.625	123.008	39.1043	742.623	86.144	464.257	134.924	76.4775	30.1708	214.324	182.154	19.2425	109.058	2531.55	gca_scr;gca_ywa;gcb_scp;gcb_swt;gcb_yca;gcb_ywa;gwa_gcb;gwa_scr;gwa_swr;gwa_ywa;gwb_scr;gwb_ywa;scp_scr;scp_ywa;scr_sct;scr_yca;scr_ycb;scr_ywa;scr_ywb;sct_yca;sct_ywa;swp_yca;swp_ywa;swr_scp;swr_swt;swr_yca;swr_ycb;swr_ywa;swt_scr;ywa_ycb;ywa_ywb;ywb_yca
gma-miR397a	24.6077	34.895	45.9114	24.5539	244.693	221.133	29.8451	64.2497	1701.86	673.491	28.2442	747.055	739.462	33.5564	4613.55	gca_scp;gca_scr;gca_swp;gca_swr;gca_ywa;gca_ywb;gcb_scp;gcb_scr;gcb_swp;gcb_swr;gcb_ywa;gcb_ywb;gwa_scp;gwa_scr;gwa_swp;gwa_swr;gwa_ywa;gwa_ywb;gwb_scp;gwb_scr;gwb_swp;gwb_swr;gwb_ywa;gwb_ywb;scp_sct;scp_yca;scp_ycb;scr_sct;scr_yca;scr_ycb;sct_ywa;sct_ywb;swp_sct;swp_swt;swp_yca;swp_ycb;swp_ywa;swp_ywb;swr_sct;swr_swt;swr_yca;swr_ycb;swt_scp;swt_scr;swt_ywa;swt_ywb;ywa_yca;ywb_yca
gma-miR397b-3p	608.162	226.319	2063.41	170.058	1159.77	3945.75	386.66	1962.83	7586.94	6062.39	948.673	2132.21	7246.18	740.638	35240	gca_gcb;gca_yca;gcb_scp;gcb_scr;gcb_sct;gcb_swp;gcb_swr;gcb_swt;gcb_ycb;gcb_ywa;gcb_ywb;gwa_scr;gwa_swp;gwa_swr;gwa_ywb;gwb_gca;gwb_scp;gwb_scr;gwb_swp;gwb_swr;gwb_swt;gwb_ycb;gwb_ywa;gwb_ywb;scp_yca;scr_sct;scr_yca;scr_ywa;sct_ywb;swp_sct;swp_swt;swp_yca;swp_ywa;swr_sct;swr_swt;swr_yca;swr_ywa;swt_scr;swt_ywb;yca_ycb;ywb_yca
gma-miR397b-5p	20.2135	27.916	32.0514	15.4598	263.336	230.901	23.8761	77.0996	1686.19	665.705	31.5671	757.112	813.683	29.9611	4675.07	gca_scp;gca_scr;gca_swp;gca_swr;gca_ywa;gca_ywb;gcb_scp;gcb_scr;gcb_swp;gcb_swr;gcb_ycb;gcb_ywa;gcb_ywb;gwa_scp;gwa_scr;gwa_swp;gwa_swr;gwa_ywa;gwa_ywb;gwb_scp;gwb_scr;gwb_swp;gwb_swr;gwb_ywa;gwb_ywb;scp_sct;scp_yca;scp_ycb;scr_sct;scr_yca;scr_ycb;sct_ywa;sct_ywb;swp_sct;swp_swt;swp_yca;swp_ycb;swp_ywa;swp_ywb;swr_sct;swr_swt;swr_yca;swr_ycb;swt_scp;swt_scr;swt_ywa;swt_ywb;ywa_yca;ywb_yca
gma-miR398a	0	1.994	0.866253	18.1881	0.776802	0	1.98967	3.21248	0.921416	0.973253	1.66142	1.67626	5.49786	0	37.7575	gca_gcb;gcb_scp;gcb_sct;gcb_swp;gcb_swr;gcb_swt;gcb_yca;gcb_ywa;gcb_ywb;gwa_gcb;gwb_gcb
gma-miR398b	0.878847	1.994	0	11.8222	0.776802	0	0.663224	2.14166	2.76425	0.973253	0	4.47004	10.9957	1.19844	38.6785	gca_gcb;gca_scr;gcb_swp;gcb_swt;gcb_yca;gcb_ywa;gwa_gcb;gwa_scr;gwb_gcb;gwb_scr;scr_yca;scr_ywa;swt_scr
gma-miR398c	0.878847	0.997	1.73251	1.81881	21.7505	15.9855	0.663224	2.14166	282.875	38.9301	6.6457	56.4342	13.7446	17.9767	462.574	gca_scp;gca_scr;gca_sct;gca_swp;gca_swr;gca_ywa;gca_ywb;gcb_scp;gcb_scr;gcb_sct;gcb_swp;gcb_swr;gcb_ywa;gcb_ywb;gwa_scp;gwa_scr;gwa_sct;gwa_swp;gwa_swr;gwa_ywa;gwa_ywb;gwb_scp;gwb_scr;gwb_sct;gwb_swp;gwb_swr;gwb_ywa;gwb_ywb;scp_scr;scp_yca;scp_ycb;scr_yca;sct_yca;swp_scp;swp_scr;swp_sct;swp_swr;swp_swt;swp_yca;swp_ycb;swp_ywa;swp_ywb;swr_swt;swr_yca;swr_ycb;swt_scp;ywa_yca;ywa_ycb;ywb_yca;ywb_ycb
gma-miR398d	0.878847	2.991	2.59876	0	13.2056	2.66425	0	0	102.277	17.5186	3.32285	16.2039	4.12339	5.99222	171.777	gca_scp;gca_swp;gca_swr;gca_ywa;gcb_scp;gcb_swp;gcb_swr;gcb_ywa;gwa_scp;gwa_swp;gwa_swr;gwa_ywa;gwb_scp;gwb_swp;gwb_swr;scp_yca;scp_ycb;swp_scp;swp_scr;swp_sct;swp_swr;swp_swt;swp_yca;swp_ycb;swp_ywa;swp_ywb;swr_scr;swr_swt;swr_yca;swr_ycb;swr_ywb;ywa_yca
gma-miR399b	0	0	0	0.909403	4.66081	0	8.62192	2.14166	0.921416	0	0	1.67626	0	3.59533	22.5268	gca_yca;gwa_yca;swp_yca
gma-miR399c	0.878847	6.979	1.73251	6.36582	21.7505	7.99274	26.529	8.56663	9.21416	0.973253	9.96854	4.47004	2.74893	4.79378	112.964	gca_yca;gca_ycb;gca_ywa;gca_ywb;gcb_yca;gwa_swt;gwa_yca;gwa_ycb;gwa_ywa;gwa_ywb;scp_yca;scp_ywa;scr_yca;scr_ywa;sct_yca;sct_ywa;swr_yca;swr_ywa
gma-miR399d	1.75769	1.994	0	12.7316	1.5536	0	2.6529	1.07083	0	0	4.98427	0	0	5.99222	32.7372	gca_gcb;gcb_scp;gcb_scr;gcb_swp;gcb_ywa;gwa_gcb;gwb_gcb
gma-miR399e	0	0.997	0	7.27522	1.5536	1.77617	2.6529	4.28331	1.84283	0	4.98427	2.79377	0	8.38911	36.5482	gca_sct;gwa_sct
gma-miR399f	0	3.988	2.59876	20.0069	1.5536	2.66425	1.32645	0	0	0	6.6457	1.67626	1.37446	3.59533	45.4297	gca_gcb;gcb_scp;gcb_scr;gcb_sct;gcb_swp;gcb_swr;gcb_yca;gcb_ycb;gcb_ywa;gwa_gcb;gwb_gcb
gma-miR399g	0.878847	4.985	0.866253	10.0034	3.88401	1.77617	2.6529	2.14166	0	0.973253	1.66142	0	1.37446	2.39689	33.5943	gca_gcb;gcb_scp;gcb_swp;gwa_gcb
gma-miR403a	43.0635	24.925	75.364	92.7591	51.269	31.971	40.4567	27.8415	30.4067	25.3046	29.9056	30.7315	20.617	45.5409	570.156	gcb_scr
gma-miR403b	50.9731	23.928	72.7653	104.581	43.5009	31.0829	39.7935	26.7707	28.5639	23.3581	29.9056	40.7891	26.1148	40.7471	582.874	gcb_scr;gcb_swr;gwb_gcb
gma-miR408a-3p	15.8192	49.85	147.263	12.7316	132.833	114.563	23.8761	49.2581	1329.6	202.437	122.945	560.431	148.442	282.833	3192.89	gca_gcb;gca_swp;gca_yca;gcb_scp;gcb_scr;gcb_sct;gcb_swp;gcb_swr;gcb_swt;gcb_ywa;gcb_ywb;gwa_gca;gwa_scp;gwa_scr;gwa_sct;gwa_swp;gwa_swr;gwa_swt;gwa_ywa;gwa_ywb;gwb_scp;gwb_sct;gwb_swp;gwb_swr;scp_yca;scp_ycb;scp_ywa;scp_ywb;scr_yca;sct_yca;sct_ycb;swp_scr;swp_sct;swp_swr;swp_swt;swp_yca;swp_ycb;swp_ywa;swp_ywb;swr_yca;swr_ycb;swt_scp;swt_yca;ywa_yca;ywb_yca
gma-miR408a-5p	0.878847	0.997	6.93002	0	42.7241	3.55233	2.6529	3.21248	54.3636	14.5988	1.66142	6.70505	17.868	0	156.145	gca_swp;gca_ywa;gcb_scr;gcb_swp;gcb_swr;gcb_ywa;gwa_scr;gwa_swp;gwa_swr;gwa_ywa;gwb_scr;gwb_swp;gwb_swr;gwb_ywa;scp_ywa;scr_sct;scr_yca;sct_ywa;swp_scp;swp_sct;swp_swt;swp_yca;swp_ycb;swp_ywb;swr_sct;swr_swt;swr_yca;swt_scr;swt_ywa;ywa_yca;ywa_ycb;ywa_ywb
gma-miR408b-3p	56.2462	101.694	337.839	23.6445	323.927	265.537	55.7109	101.729	3391.73	460.349	297.395	1352.74	357.361	629.183	7755.09	gca_gcb;gca_scp;gca_swp;gca_yca;gcb_scp;gcb_scr;gcb_sct;gcb_swp;gcb_swr;gcb_swt;gcb_ycb;gcb_ywa;gcb_ywb;gwa_gca;gwa_scp;gwa_scr;gwa_sct;gwa_swp;gwa_swr;gwa_swt;gwa_ywa;gwa_ywb;gwb_gcb;gwb_scp;gwb_sct;gwb_swp;gwb_swr;scp_yca;scp_ycb;scp_ywa;scp_ywb;scr_yca;sct_yca;sct_ycb;swp_scr;swp_sct;swp_swr;swp_swt;swp_yca;swp_ycb;swp_ywa;swp_ywb;swr_yca;swr_ycb;swt_scp;swt_yca;ywa_yca;ywb_yca
gma-miR408b-5p	50.0943	411.761	56.3065	216.438	311.498	283.298	49.0786	159.553	1828.09	902.206	169.465	731.968	964.874	105.463	6240.09	gca_scp;gca_scr;gca_swp;gca_swr;gca_ywa;gca_ywb;gcb_scr;gcb_swp;gcb_swr;gcb_yca;gwa_gcb;gwa_gwb;gwa_scp;gwa_scr;gwa_swp;gwa_swr;gwa_ywa;gwa_ywb;gwb_gca;gwb_swp;gwb_yca;scp_sct;scp_yca;scp_ycb;scr_sct;scr_yca;scr_ycb;swp_sct;swp_swt;swp_yca;swp_ycb;swp_ywa;swp_ywb;swr_sct;swr_swt;swr_yca;swr_ycb;swt_scp;swt_scr;ywa_yca;ywb_yca
gma-miR408c-3p	44.8212	142.571	314.45	38.1949	355.776	292.179	61.0166	114.579	3388.05	471.054	287.426	1297.99	372.48	641.168	7821.75	gca_gcb;gca_scp;gca_swp;gca_yca;gcb_scp;gcb_scr;gcb_sct;gcb_swp;gcb_swr;gcb_swt;gcb_ywa;gcb_ywb;gwa_gca;gwa_scp;gwa_scr;gwa_sct;gwa_swp;gwa_swr;gwa_swt;gwa_ywa;gwa_ywb;gwb_scp;gwb_sct;gwb_swp;scp_yca;scp_ycb;scp_ywb;scr_yca;sct_yca;sct_ycb;swp_scr;swp_sct;swp_swr;swp_swt;swp_yca;swp_ycb;swp_ywa;swp_ywb;swr_yca;swr_ycb;swt_scp;swt_yca;ywa_yca;ywb_yca
gma-miR408c-5p	2.63654	12.961	12.1275	2.72821	127.396	7.99274	7.95869	7.4958	163.091	24.3313	0	18.9977	42.6084	2.39689	432.721	gca_swp;gca_ywa;gcb_scp;gcb_scr;gcb_swp;gcb_swr;gcb_ywa;gwa_scp;gwa_scr;gwa_swp;gwa_swr;gwa_ywa;gwb_swp;gwb_swt;gwb_ywa;scp_sct;scp_ywa;scr_sct;scr_yca;scr_ycb;scr_ywb;sct_ywa;swp_scp;swp_sct;swp_swr;swp_swt;swp_yca;swp_ycb;swp_ywb;swr_sct;swr_swt;swr_ywa;swt_scp;swt_scr;swt_ywa;swt_ywb;ywa_yca;ywa_ycb;ywa_ywb
gma-miR408d	56.2462	111.664	321.38	31.8291	309.944	257.544	49.7418	123.145	3236.01	444.777	295.733	1348.83	387.599	620.794	7595.24	gca_gcb;gca_scp;gca_swp;gca_yca;gcb_scp;gcb_scr;gcb_sct;gcb_swp;gcb_swr;gcb_swt;gcb_ywa;gcb_ywb;gwa_gca;gwa_scp;gwa_scr;gwa_sct;gwa_swp;gwa_swr;gwa_swt;gwa_ywa;gwa_ywb;gwb_scp;gwb_sct;gwb_swp;scp_yca;scp_ycb;scp_ywa;scp_ywb;scr_yca;sct_yca;sct_ycb;swp_scr;swp_sct;swp_swr;swp_swt;swp_yca;swp_ycb;swp_ywa;swp_ywb;swr_yca;swt_scp;swt_yca;ywa_yca;ywb_yca
gma-miR4340	12.3039	4.985	49.3764	7.27522	11.652	2.66425	32.498	2.14166	33.171	1.94651	74.7641	37.4366	6.87232	62.3191	339.406	gca_gcb;gca_scr;gca_swr;gca_ycb;gca_ywa;gca_ywb;gcb_scp;gcb_sct;gcb_swt;gcb_yca;gwa_gca;gwa_sct;gwa_swt;gwb_gca;gwb_scp;gwb_sct;gwb_swp;gwb_swt;gwb_yca;scp_scr;scp_ycb;scp_ywb;scr_sct;scr_yca;sct_ycb;sct_ywa;sct_ywb;swp_swr;swp_ycb;swp_ywb;swr_scp;swr_sct;swr_swt;swr_yca;swt_scr;swt_ycb;swt_ywa;swt_ywb;yca_ycb;ywb_yca
gma-miR4342	87.0058	27.916	52.8414	29.1009	43.5009	42.628	10.6116	18.2041	89.3774	31.1441	96.3626	14.5276	20.617	32.358	596.195	gca_yca;gwa_scp;gwa_scr;gwa_yca;swp_scp;swp_scr;swp_yca;swp_ycb;swt_scp;swt_scr;swt_yca;swt_ycb;ywa_yca;ywb_yca
gma-miR4344	25.4865	31.904	12.1275	6.36582	20.1969	37.2995	8.62192	16.0624	25.7997	44.7696	49.8427	2.79377	5.49786	21.572	308.34	gca_swt;gcb_swr;gcb_swt;gcb_ywb;gwa_scp;gwb_gcb;gwb_scp;gwb_scr;scp_sct;scp_ycb;scp_ywa;scp_ywb;scr_ywb;swp_scp;swr_scp;swr_scr;swr_yca;swt_scp;swt_scr;swt_yca;ywb_yca
gma-miR4346	0	0.997	6.06377	11.8222	0	0	8.62192	6.42497	0.921416	0	0	5.02879	4.12339	9.58755	53.591	gcb_swp;gcb_swt;gcb_ywa;gwa_gcb;gwa_sct;gwa_yca;gwa_ycb;gwb_gcb;swp_sct;swp_yca
gma-miR4348a	833.147	1.994	112.613	2.72821	2129.22	1.77617	54.3844	0	513.229	3.89301	2598.47	23.4677	0	88.6849	6363.6	gca_gcb;gca_scp;gca_scr;gca_swp;gca_swr;gca_swt;gca_ycb;gca_ywa;gca_ywb;gcb_scp;gcb_sct;gcb_swp;gcb_swt;gcb_yca;gcb_ywa;gwa_gca;gwa_gcb;gwa_gwb;gwa_scp;gwa_scr;gwa_sct;gwa_swr;gwa_yca;gwa_ycb;gwa_ywb;gwb_gca;gwb_scp;gwb_sct;gwb_swp;gwb_swt;gwb_yca;gwb_ywa;scp_scr;scp_ycb;scp_ywa;scp_ywb;scr_sct;scr_yca;scr_ywa;sct_ycb;sct_ywa;sct_ywb;swp_scp;swp_scr;swp_sct;swp_swr;swp_swt;swp_yca;swp_ycb;swp_ywa…
gma-miR4348c	129.19	0	78.829	0	155.36	0	82.2398	0	37.7781	0	172.788	15.6451	0	130.63	802.461	gca_gcb;gca_scp;gca_scr;gca_swr;gca_ycb;gca_ywb;gcb_scp;gcb_sct;gcb_swp;gcb_swt;gcb_yca;gcb_ywa;gwa_gcb;gwa_gwb;gwa_scp;gwa_scr;gwa_swr;gwa_ycb;gwa_ywb;gwb_gca;gwb_scp;gwb_sct;gwb_swp;gwb_swt;gwb_yca;gwb_ywa;scp_scr;scp_sct;scp_yca;scp_ycb;scp_ywa;scp_ywb;scr_sct;scr_yca;scr_ywa;sct_ycb;sct_ywb;swp_scr;swp_swr;swp_swt;swp_ycb;swp_ywa;swp_ywb;swr_scp;swr_sct;swr_swt;swr_yca;swr_ywa;swt_scp;swt_scr…
gma-miR4352b	6.15193	9.97	6.06377	3.63761	8.54483	12.4332	2.6529	6.42497	6.44991	10.7058	16.6142	2.79377	6.87232	5.99222	105.307	scp_ywb;ywb_yca
gma-miR4353	6.15193	8.973	15.5926	13.641	1.5536	1.77617	7.29547	14.9916	0	0.973253	3.32285	10.0576	13.7446	31.1595	129.233	gca_swp;gcb_swp;gcb_ywa;gwa_sct;scr_ywa;sct_yca;sct_ywa;sct_ywb;swp_scp;swp_scr;swp_sct;swp_ycb;swr_sct;swr_ycb;swt_sct;swt_ycb;ywa_ycb;ywb_ycb
gma-miR4360	9.66731	20.937	12.1275	7.27522	14.7592	31.0829	8.62192	10.7083	8.29275	29.1976	16.6142	5.58755	12.3702	5.99222	193.234	gcb_swr;gcb_ywb;scp_ywb;sct_ywb;swr_scp;swr_sct
gma-miR4361	6.15193	9.97	12.1275	12.7316	5.43762	5.3285	11.938	23.5582	8.29275	7.78602	1.66142	15.0864	35.7361	27.5642	183.37	gcb_swt;gwa_scr;gwa_sct;scr_ywa;scr_ywb;sct_ywa;swp_scr;swt_scp;swt_scr;swt_sct;swt_ycb;ywa_ycb;ywb_ycb
gma-miR4362	101.946	57.826	66.7015	71.8428	79.2338	192.714	58.3637	232.37	95.8273	248.18	74.7641	67.6093	217.165	68.3113	1632.85	gwb_swr;gwb_ycb;swr_yca
gma-miR4365	37.7904	33.898	13.86	9.09403	20.1969	30.1948	9.94837	6.42497	49.7565	41.8499	101.347	10.0576	8.24679	29.9611	402.626	gca_swt;gcb_swp;gcb_swr;gcb_swt;swp_scp;swp_scr;swp_yca;swp_ycb;swr_scp;swr_scr;swr_yca;swr_ycb;swt_scp;swt_scr;swt_yca;swt_ycb;swt_ywa;ywb_ycb
gma-miR4366	24.6077	14.955	29.4526	23.6445	10.8752	19.5378	21.2232	52.4706	27.6425	26.2778	16.6142	33.5253	41.2339	49.1362	391.197	sct_ywa;ywa_ycb
gma-miR4367	1.75769	1.994	11.2613	14.5504	1.5536	1.77617	7.29547	8.56663	0	0.973253	4.98427	4.47004	9.62125	11.9844	80.7885	gca_swp;gcb_swp;gcb_ywa;gwa_gcb;gwa_scr;gwa_sct;gwa_ycb;gwb_gcb;swp_scr;swp_sct;swp_ycb
gma-miR4368a	9.66731	13.958	27.7201	22.7351	11.652	7.10466	8.62192	5.35414	10.1356	5.83952	24.9214	8.94007	9.62125	31.1595	197.431	sct_ycb
gma-miR4368b	7.03077	10.967	12.1275	6.36582	2.33041	4.44041	3.31612	6.42497	7.37133	7.78602	8.30712	5.02879	4.12339	20.3735	105.993	scp_sct;sct_yca;sct_ywa
gma-miR4370	0	3.988	3.46501	1.81881	3.10721	0	1.32645	1.07083	3.68566	5.83952	6.6457	0.558755	0	0	31.5059	gwa_swr
gma-miR4371a	0	0.997	9.52878	9.09403	0	0	4.64257	6.42497	0	0	0	5.02879	12.3702	10.786	58.8723	gcb_swp;gwa_gcb;gwa_scr;gwa_sct;gwa_ycb;gwb_scr;gwb_sct;scr_ywa;scr_ywb;sct_ywa;swp_scr;swp_sct;swp_ycb;swt_scr;swt_sct
gma-miR4372a	0	0	28.5864	21.8257	0.776802	0	10.6116	54.6122	0.921416	0.973253	0	10.0576	27.4893	32.358	188.212	gca_swp;gca_swr;gca_swt;gca_ywa;gca_ywb;gcb_swp;gcb_swr;gcb_swt;gcb_ywa;gcb_ywb;gwa_gca;gwa_gcb;gwa_scp;gwa_scr;gwa_sct;gwa_yca;gwa_ycb;gwb_gca;gwb_gcb;gwb_scp;gwb_scr;gwb_sct;gwb_yca;gwb_ycb;scp_ycb;scr_ywa;scr_ywb;sct_ywa;sct_ywb;swp_scp;swp_scr;swp_sct;swp_yca;swp_ycb;swr_scr;swr_sct;swr_ycb;swt_scr;swt_sct;swt_yca;swt_ycb;yca_ycb;ywa_ycb;ywb_ycb
gma-miR4373	15.8192	11.964	10.395	4.54701	6.21442	21.314	5.3058	5.35414	11.057	16.5453	26.5828	5.02879	5.49786	21.572	167.197	gcb_sct;gcb_swt;gcb_ywb;scp_sct;scp_ywb;swt_scp;swt_yca;swt_ywa;ywb_yca
gma-miR4374a	25.4865	16.949	11.2613	21.8257	13.2056	16.8736	5.3058	14.9916	24.8782	27.2511	14.9528	11.7338	16.4936	16.7782	237.987	gcb_yca;swr_yca
gma-miR4376-5p	384.935	5.982	270.271	3.63761	3707.68	12.4332	3082	4.28331	979.465	0	3224.82	1294.63	2.74893	3380.81	16353.7	gca_gcb;gca_scp;gca_scr;gca_sct;gca_swr;gca_swt;gca_yca;gca_ycb;gca_ywa;gca_ywb;gcb_scp;gcb_sct;gcb_swp;gcb_swt;gcb_yca;gcb_ywa;gwa_gcb;gwa_gwb;gwa_scr;gwa_sct;gwa_swr;gwa_swt;gwa_yca;gwa_ycb;gwa_ywa;gwa_ywb;gwb_gca;gwb_scp;gwb_sct;gwb_swp;gwb_swt;gwb_yca;gwb_ywa;scp_scr;scp_ycb;scp_ywb;scr_sct;scr_yca;scr_ywa;sct_ycb;sct_ywb;swp_scr;swp_swr;swp_ycb;swp_ywb;swr_scp;swr_sct;swr_swt;swr_yca;swr_ywa…
gma-miR4376a-3p	16.6981	0.997	3.46501	0	90.8859	0	41.7831	0	30.4067	0	204.355	46.9354	0	246.879	682.406	gca_scp;gca_sct;gca_swp;gca_swt;gca_yca;gca_ywa;gcb_scp;gcb_sct;gcb_swp;gcb_swt;gcb_yca;gcb_ywa;gwa_gcb;gwa_gwb;gwa_scr;gwa_sct;gwa_swt;gwa_ycb;gwa_ywa;gwb_scp;gwb_sct;gwb_swp;gwb_swt;gwb_yca;gwb_ywa;scp_scr;scp_sct;scp_ycb;scp_ywb;scr_sct;scr_yca;scr_ywa;sct_yca;sct_ycb;sct_ywb;swp_scr;swp_sct;swp_swr;swp_swt;swp_ycb;swp_ywb;swr_scp;swr_sct;swr_swt;swr_yca;swr_ywa;swt_scp;swt_scr;swt_yca;swt_ycb…
gma-miR4377	55.3673	21.934	73.6315	43.6513	35.7329	58.6134	45.0993	36.4082	63.5777	126.523	101.347	46.3766	34.3616	104.265	846.888	gwb_sct;gwb_swr;gwb_swt
gma-miR4378b	3.51539	0	0.866253	0	3.10721	4.44041	2.6529	2.14166	2.76425	6.81277	9.96854	3.35253	1.37446	5.99222	46.9886	gca_swr;gca_swt;gwb_swr;gwb_swt
gma-miR4379	29.0019	9.97	21.6563	10.0034	23.3041	23.9782	21.2232	21.4166	35.9352	17.5186	9.96854	32.4078	6.87232	9.58755	272.844	scp_scr
gma-miR4381	17.5769	7.976	0	0	3.10721	4.44041	1.98967	0	11.057	11.679	18.2757	0	0	0	76.1019	gca_swp;gca_swr;gca_swt;gcb_swr;gcb_swt;gwa_gca;gwa_gcb;gwa_scp;gwa_scr;gwa_sct;gwa_ycb;swr_scp;swr_scr;swr_sct;swr_yca;swr_ycb;swt_scp;swt_scr;swt_sct;swt_yca;swt_ycb
gma-miR4382	0.878847	0	2.59876	1.81881	0.776802	0.888083	4.64257	2.14166	3.68566	0	1.66142	2.23502	1.37446	11.9844	34.6865	gca_sct;gwa_sct;gwb_sct;sct_ywa
gma-miR4383	5.27308	5.982	10.395	10.0034	10.0984	5.3285	13.9277	34.2665	5.5285	4.86627	4.98427	8.94007	20.617	19.1751	159.386	gwa_ycb;gwb_ycb;swp_ycb;swr_ycb;swt_scr;swt_ycb;ywb_ycb
gma-miR4385	54.4885	20.937	23.3888	10.0034	27.9649	39.9637	18.5703	33.1957	55.285	43.7964	79.7483	21.2327	28.8638	41.9455	499.384	gcb_sct;gcb_swp;gcb_swr;gcb_swt;gwa_gcb;swt_yca
gma-miR4387a	2.63654	1.994	5.19752	7.27522	1.5536	1.77617	7.29547	7.4958	0.921416	4.86627	0	5.02879	2.74893	5.99222	54.7819	swp_ycb
gma-miR4387b	0	0	1.73251	0.909403	0	0	12.6013	16.0624	0	0	0	8.38132	8.24679	38.3502	86.2839	gca_sct;gca_yca;gca_ycb;gcb_sct;gcb_yca;gcb_ycb;gwa_scp;gwa_scr;gwa_sct;gwa_yca;gwa_ycb;gwb_scr;gwb_sct;gwb_yca;gwb_ycb;scp_sct;scr_sct;sct_ywa;sct_ywb;swp_scp;swp_scr;swp_sct;swp_yca;swp_ycb;swr_sct;swr_ycb;swt_sct;swt_yca;swt_ycb;ywa_yca;ywa_ycb;ywb_ycb
gma-miR4387d	8.78847	5.982	5.19752	5.45642	6.21442	10.657	9.94837	10.7083	8.29275	9.73253	13.2914	10.6163	1.37446	19.1751	125.435	scr_sct
gma-miR4387e	43.9423	102.691	33.7839	88.212	32.6257	29.3067	22.5496	27.8415	58.9706	34.0639	38.2127	26.8202	45.3573	17.9767	602.354	gcb_sct;gwb_sct;gwb_yca
gma-miR4388	29.8808	61.814	21.6563	34.5573	20.9737	63.0539	17.9071	38.5498	51.5993	142.095	46.5199	17.3214	60.4764	21.572	627.977	gca_swr;gcb_swr;gwa_swr;swr_scp;swr_sct;swr_yca;swr_ywa
gma-miR4391	1.75769	5.982	0.866253	10.9128	1.5536	10.657	3.97935	16.0624	5.5285	9.73253	0	2.23502	4.12339	5.99222	79.3828	gca_gcb;gca_swr;gca_ycb;gca_ywb;gcb_swt;gwa_gcb;gwa_swr;gwa_ycb;gwa_ywb;scp_ycb;swr_scp;swr_swt;swr_ywa;swt_ycb;swt_ywb;yca_ycb;ywa_ycb;ywa_ywb
gma-miR4393a	0	0	32.9176	30.9197	0	0	3.97935	21.4166	0	0	0	9.49883	24.7404	31.1595	154.632	gca_swp;gca_swr;gca_swt;gca_yca;gca_ywa;gca_ywb;gcb_swp;gcb_swr;gcb_swt;gcb_yca;gcb_ywa;gcb_ywb;gwa_gca;gwa_gcb;gwa_scp;gwa_scr;gwa_sct;gwa_ycb;gwb_gca;gwb_gcb;gwb_scp;gwb_scr;gwb_sct;gwb_ycb;scr_yca;scr_ywa;scr_ywb;sct_yca;sct_ywa;sct_ywb;swp_scp;swp_scr;swp_sct;swp_ycb;swr_scr;swr_sct;swr_ycb;swt_scr;swt_sct;swt_ycb;yca_ycb;ywa_ycb;ywb_ycb
gma-miR4393b	11.425	20.937	9.52878	22.7351	5.43762	16.8736	6.63224	11.7791	7.37133	25.3046	6.6457	7.26381	24.7404	7.19066	183.865	gcb_ywa;scr_ywa;swr_ywa
gma-miR4395	18.4558	30.907	14.7263	177.334	7.76802	8.88083	9.94837	21.4166	17.5069	31.1441	9.96854	13.9689	19.2425	13.1829	394.45	gca_gcb;gcb_scp;gcb_scr;gcb_sct;gcb_swp;gcb_swr;gcb_swt;gcb_yca;gcb_ycb;gcb_ywa;gcb_ywb;gwa_gcb;gwb_gcb;swr_ywa
gma-miR4396	0	0	16.4588	18.1881	2.33041	1.77617	17.9071	23.5582	0	0	1.66142	6.70505	5.49786	26.3658	120.449	gca_swp;gcb_swp;gcb_swr;gcb_swt;gcb_ywa;gcb_ywb;gwa_gca;gwa_gcb;gwa_sct;gwa_yca;gwa_ycb;gwb_gca;gwb_gcb;gwb_sct;gwb_yca;gwb_ycb;scr_sct;scr_ycb;sct_ywa;sct_ywb;swp_sct;swp_yca;swp_ycb;swr_sct;swr_yca;swr_ycb;swt_sct;swt_yca;swt_ycb;ywa_yca;ywa_ycb;ywb_ycb
gma-miR4397-3p	56.2462	667.99	32.0514	769.355	37.2865	330.367	34.4877	367.294	46.9922	254.019	13.2914	44.1416	303.757	20.3735	2977.65	gca_gcb;gca_scr;gca_swr;gca_ycb;gca_ywb;gcb_scp;gcb_sct;gcb_swp;gcb_swt;gcb_yca;gcb_ywa;gwa_gcb;gwa_gwb;gwa_scr;gwa_swr;gwa_swt;gwa_ycb;gwa_ywb;gwb_gca;gwb_scp;gwb_sct;gwb_swp;gwb_swt;gwb_yca;gwb_ywa;scp_scr;scp_ycb;scp_ywb;scr_sct;scr_yca;scr_ywa;sct_ycb;sct_ywb;swp_scr;swp_swr;swp_ycb;swp_ywb;swr_scp;swr_sct;swr_swt;swr_yca;swr_ywa;swt_scr;swt_ycb;swt_ywb;yca_ycb;ywa_ycb;ywa_ywb;ywb_yca
gma-miR4397-5p	7.03077	188.433	3.46501	164.602	3.88401	104.794	5.96902	219.52	11.9784	120.683	1.66142	5.58755	130.574	0	968.182	gca_gcb;gca_scr;gca_swr;gca_ycb;gca_ywb;gcb_scp;gcb_sct;gcb_swp;gcb_swt;gcb_yca;gcb_ywa;gwa_gcb;gwa_gwb;gwa_scr;gwa_swr;gwa_ycb;gwa_ywb;gwb_gca;gwb_scp;gwb_sct;gwb_swp;gwb_swt;gwb_yca;gwb_ywa;scp_scr;scp_ycb;scp_ywb;scr_sct;scr_yca;scr_ywa;sct_ycb;sct_ywb;swp_scr;swp_swr;swp_ycb;swp_ywb;swr_scp;swr_sct;swr_swt;swr_yca;swr_ywa;swt_scr;swt_ycb;swt_ywb;yca_ycb;ywa_ycb;ywa_ywb;ywb_yca
gma-miR4400	20.2135	32.901	20.7901	23.6445	22.5273	40.8518	11.2748	24.629	21.1926	25.3046	23.2599	6.1463	21.9914	20.3735	315.1	gwb_scp;scp_ycb;scp_ywb;swr_scp
gma-miR4403	15.8192	17.946	5.19752	3.63761	23.3041	14.2093	7.29547	6.42497	35.9352	24.3313	54.827	4.47004	1.37446	8.38911	223.161	gca_swp;gca_swr;gca_swt;gca_ywa;gcb_swp;gcb_swr;gcb_swt;gcb_ywa;gwb_scr;scp_ywa;scr_ywa;scr_ywb;swp_scp;swp_scr;swr_scp;swr_scr;swt_scp;swt_scr;swt_sct;swt_yca;swt_ycb
gma-miR4404	25.4865	34.895	23.3888	35.4667	13.2056	15.0974	15.2542	11.7791	0.921416	1.94651	1.66142	10.6163	15.1191	14.3813	219.22	gca_swp;gca_swt;gcb_swp;gcb_swr;gcb_swt;gwa_swp;gwa_swt;gwb_swp;gwb_swr;gwb_swt;swp_scp;swp_scr;swp_sct;swp_yca;swp_ycb;swp_ywa;swp_ywb;swt_scr;swt_sct;swt_yca;swt_ycb;swt_ywa;swt_ywb
gma-miR4407	0	1.994	66.7015	50.9265	0.776802	0	214.885	79.2413	0	0	0	230.207	45.3573	106.662	796.751	gca_swp;gca_swr;gca_swt;gca_ywa;gca_ywb;gcb_scp;gcb_swp;gcb_swr;gcb_swt;gcb_yca;gcb_ywa;gcb_ywb;gwa_gca;gwa_gcb;gwa_scp;gwa_scr;gwa_sct;gwa_yca;gwa_ycb;gwb_gca;gwb_gcb;gwb_scp;gwb_scr;gwb_sct;gwb_yca;gwb_ycb;scp_scr;scp_ywa;scp_ywb;scr_yca;scr_ywa;scr_ywb;sct_ywa;sct_ywb;swp_scp;swp_scr;swp_sct;swp_yca;swp_ycb;swr_scp;swr_scr;swr_sct;swr_yca;swr_ycb;swt_scp;swt_scr;swt_sct;swt_yca;swt_ycb;ywa_yca…
gma-miR4408	9.66731	7.976	2.59876	14.5504	2.33041	5.3285	5.96902	8.56663	10.1356	12.6523	9.96854	4.47004	6.87232	8.38911	109.475	gca_gcb;gca_swr;gcb_ywa;swr_ywa
gma-miR4410	3.51539	1.994	0	0	4.66081	14.2093	3.97935	4.28331	10.1356	7.78602	8.30712	2.23502	6.87232	9.58755	77.5658	gca_sct;gca_swr;gca_ywb;gcb_ywb;gwa_ywb;gwb_ywb;scp_ywb
gma-miR4411	17.5769	1.994	22.5226	8.18462	45.0545	17.7617	58.3637	29.9832	27.6425	3.89301	58.1498	26.8202	31.6127	44.3424	393.902	gcb_sct;gcb_swt;gcb_yca;gcb_ywa;gwa_gwb;gwb_gca;gwb_scp;gwb_scr;gwb_sct;gwb_swp;gwb_swt;gwb_yca;gwb_ycb;gwb_ywa;gwb_ywb;swr_scr;swr_sct;swr_swt;swr_yca;swr_ycb;swr_ywa
gma-miR4412-3p	20.2135	115.652	16.4588	57.2924	19.4201	15.0974	9.94837	4.28331	15.6641	6.81277	29.9056	7.82256	9.62125	11.9844	340.177	gcb_scp;gcb_scr;gcb_sct;gcb_swr;gcb_yca;gcb_ycb;gwa_gwb;gwb_gca;gwb_scp;gwb_scr;gwb_sct;gwb_swp;gwb_swr;gwb_yca;gwb_ycb;gwb_ywa;gwb_ywb;swt_ycb
gma-miR4412-5p	1095.04	693.912	1673.6	1023.99	1132.58	896.075	1010.09	935.904	622.877	226.768	772.562	300.61	285.889	823.331	11493.2	gca_scp;gca_scr;gca_swr;gcb_swr;gwa_swr;swr_yca;swr_ycb;swr_ywa
gma-miR4413a	218.833	92.721	243.417	219.166	165.459	254.88	244.067	495.793	225.747	263.752	58.1498	343.634	450.824	68.3113	3344.75	gca_swt;gwb_scr;gwb_ycb;scp_sct;scr_sct;sct_ycb;swr_swt;swt_scp;swt_scr;swt_yca;swt_ycb;swt_ywb
gma-miR4413b	18.4558	30.907	55.4402	19.0975	149.923	275.306	281.207	486.156	30.4067	44.7696	14.9528	27.9377	92.0891	10.786	1537.43	gca_sct;gca_yca;gca_ycb;gca_ywb;gcb_scr;gcb_yca;gcb_ycb;gcb_ywa;gcb_ywb;gwa_scr;gwa_yca;gwa_ycb;gwa_ywa;gwa_ywb;gwb_yca;gwb_ycb;gwb_ywa;gwb_ywb;scp_yca;scp_ycb;scp_ywa;scp_ywb;scr_sct;scr_ycb;sct_yca;sct_ycb;sct_ywa;sct_ywb;swp_yca;swp_ycb;swp_ywa;swp_ywb;swr_sct;swr_yca;swr_ycb;swr_ywb;swt_scr;swt_yca;swt_ycb;swt_ywa;swt_ywb
gma-miR4414-3p	8.78847	0	11.2613	0	14.7592	0	41.1199	0	29.4853	0	23.2599	59.7867	0	16.7782	205.239	gca_scp;gcb_scp;gcb_sct;gcb_swp;gcb_swt;gcb_yca;gcb_ywa;gwa_scp;gwa_yca;gwb_scp;gwb_sct;gwb_swp;gwb_swt;gwb_yca;gwb_ywa;scp_scr;scp_ycb;scp_ywa;scp_ywb;scr_sct;scr_yca;scr_ywa;sct_ycb;sct_ywb;swp_scr;swp_swr;swp_ycb;swp_ywb;swr_scp;swr_sct;swr_swt;swr_yca;swr_ywa;swt_scr;swt_ycb;swt_ywb;yca_ycb;ywa_ycb;ywa_ywb;ywb_yca
gma-miR4414-5p	5.27308	0	5.19752	0	30.2953	0	92.1882	0	14.7427	0	18.2757	25.7027	0	27.5642	219.239	gca_scp;gca_sct;gca_yca;gca_ywa;gcb_scp;gcb_sct;gcb_swp;gcb_swt;gcb_yca;gcb_ywa;gwa_scp;gwa_sct;gwa_yca;gwa_ywa;gwb_scp;gwb_sct;gwb_swp;gwb_swt;gwb_yca;gwb_ywa;scp_scr;scp_ycb;scp_ywb;scr_sct;scr_yca;scr_ywa;sct_ycb;sct_ywb;swp_yca;swr_scp;swr_sct;swr_swt;swr_yca;swr_ywa;swt_scr;swt_yca;swt_ycb;swt_ywb;yca_ycb;ywa_ycb;ywa_ywb;ywb_yca
gma-miR4415a-3p	0	8.973	0	0.909403	3.10721	4.44041	0.663224	2.14166	5.5285	6.81277	0	1.11751	1.37446	1.19844	36.2666	gca_swr;gwa_swr
gma-miR4415a-5p	1.75769	3.988	1.73251	0	34.1793	15.0974	1.32645	0	78.3204	9.73253	9.96854	0.558755	1.37446	1.19844	159.234	gca_swp;gca_swr;gca_ywa;gca_ywb;gcb_swp;gcb_swr;gcb_ywa;gcb_ywb;gwa_swp;gwa_swr;gwa_ywa;gwa_ywb;gwb_swp;gwb_ywa;scp_ywa;scp_ywb;scr_ywa;scr_ywb;sct_ywa;sct_ywb;swp_scp;swp_scr;swp_sct;swp_swr;swp_swt;swp_yca;swp_ycb;swr_scp;swr_sct;swr_yca;swr_ycb;ywa_yca;ywa_ycb;ywb_yca;ywb_ycb
gma-miR4415b-3p	0	0.997	0	3.63761	3.88401	3.55233	0	1.07083	3.68566	8.75928	6.6457	1.67626	6.87232	2.39689	43.1779	gca_swr;gwa_swr;gwb_swr;swr_yca
gma-miR4416a	3305.34	11068.7	5505.04	9294.09	2895.14	5922.62	4928.42	7191.68	6203.9	4907.14	647.955	5809.93	6296.42	512.934	74489.3	gca_sct;gca_swt;gcb_sct;gcb_swt;gwa_sct;gwa_swt;gwb_sct;gwb_swt;scp_sct;scr_sct;sct_yca;sct_ycb;sct_ywa;sct_ywb;swp_sct;swp_swt;swr_sct;swr_swt;swt_scp;swt_scr;swt_yca;swt_ycb;swt_ywa;swt_ywb
gma-miR4416b	14.9404	20.937	12.1275	17.2786	20.9737	34.6352	18.5703	37.479	13.8212	21.4116	0	11.1751	19.2425	2.39689	244.989	gcb_sct;gcb_swt;gwa_swt;gwb_sct;gwb_swt;scr_sct;sct_yca;sct_ycb;sct_ywa;sct_ywb;swp_swt;swr_sct;swr_swt;swt_scp;swt_scr;swt_yca;swt_ycb;swt_ywa;swt_ywb
gma-miR482a-3p	39.5481	152.541	53.7077	399.228	13.9824	93.2487	17.2438	50.3289	57.1278	134.309	18.2757	22.3502	45.3573	22.7704	1120.02	gca_gcb;gcb_scp;gcb_scr;gcb_sct;gcb_swp;gcb_swt;gcb_yca;gcb_ycb;gcb_ywa;gcb_ywb;gwa_gcb;gwb_scp;gwb_sct;gwb_swt;gwb_yca;gwb_ywa;scp_ywb;sct_ywb;swp_ywa;swr_scp;swr_sct;swr_swt;swr_yca;swr_ywa;swt_ywb;ywa_ywb;ywb_yca
gma-miR482a-5p	145.01	339.977	122.142	251.905	298.292	169.624	254.015	177.757	99.5129	161.56	96.3626	160.363	148.442	59.9222	2484.88	gcb_sct;gwb_sct;sct_yca;sct_ywa
gma-miR482b-3p	1829.76	982.045	2372.67	1636.92	138.271	240.67	190.345	232.37	460.708	529.45	320.655	509.025	258.399	272.047	9973.34	gca_scp;gca_scr;gca_sct;gca_swp;gca_swr;gca_swt;gca_yca;gca_ycb;gca_ywa;gca_ywb;gcb_scr;gcb_sct;gcb_swt;gcb_yca;gcb_ycb;gcb_ywa;gcb_ywb;gwa_scr;gwa_sct;gwa_swt;gwa_yca;gwa_ycb;gwa_ywa;gwa_ywb;gwb_yca;gwb_ycb;gwb_ywa;gwb_ywb
gma-miR482b-5p	133.585	178.463	78.829	100.034	113.413	68.3824	137.287	126.358	45.1494	67.1545	53.1656	86.607	76.97	25.1673	1290.57	gwa_sct;gwb_sct;sct_yca;sct_ycb;sct_ywa
gma-miR482c-3p	92.2789	495.509	143.798	1235.88	48.9386	250.439	43.1096	148.845	158.484	429.205	88.0555	64.2568	153.94	73.1051	3425.84	gca_gcb;gcb_scp;gcb_scr;gcb_sct;gcb_swp;gcb_swt;gcb_yca;gcb_ycb;gcb_ywa;gcb_ywb;gwa_gcb;gwa_gwb;gwa_swr;gwb_scp;gwb_sct;gwb_swt;gwb_yca;gwb_ywa;swr_scp;swr_sct;swr_swt;swr_yca;swr_ywa;ywa_ywb;ywb_yca
gma-miR482c-5p	108.098	328.013	58.039	289.19	136.717	123.443	125.349	126.358	110.57	149.881	84.7326	101.135	191.051	45.5409	1978.12	gca_gcb;gcb_sct;gwb_gca;gwb_sct;scr_sct
gma-miR482d-3p	5439.18	2989.01	7189.03	4953.52	371.312	698.921	563.741	707.817	1404.24	1535.79	1033.41	1505.84	806.811	792.172	29990.8	gca_scp;gca_scr;gca_sct;gca_swp;gca_swr;gca_swt;gca_yca;gca_ycb;gca_ywa;gca_ywb;gcb_scr;gcb_sct;gcb_swt;gcb_yca;gcb_ycb;gcb_ywa;gcb_ywb;gwa_scr;gwa_sct;gwa_swt;gwa_yca;gwa_ycb;gwa_ywa;gwa_ywb;gwb_yca;gwb_ycb;gwb_ywa;gwb_ywb;scp_ywa;swr_ywa
gma-miR482d-5p	394.602	392.818	215.697	295.556	348.007	254.88	397.271	324.461	152.034	201.463	136.237	208.974	228.161	69.5098	3619.67	gcb_sct;gwa_sct;gwb_sct;sct_yca;sct_ycb;sct_ywa
gma-miR4992	2.63654	0	18.1913	2.72821	10.0984	3.55233	11.938	8.56663	0	1.94651	1.66142	6.70505	10.9957	11.9844	91.0046	gca_swp;gca_swt;gwa_gca;gwa_scr;gwa_sct;gwa_yca;gwb_gca;gwb_scr;gwb_sct;gwb_yca;gwb_ycb;gwb_ywa;swp_scr;swp_sct;swp_yca;swp_ycb;swp_ywa
gma-miR4993	7.90962	6.979	0.866253	10.0034	0	2.66425	2.6529	0	3.68566	0.973253	1.66142	1.11751	1.37446	2.39689	42.2847	gca_gcb;gcb_ywa
gma-miR4994-3p	58.8827	14.955	76.2303	36.3761	34.1793	15.0974	44.436	22.4874	40.5423	12.6523	56.4884	40.2303	20.617	41.9455	515.12	gwb_gca
gma-miR4994-5p	14.9404	4.985	11.2613	1.81881	7.76802	2.66425	9.94837	1.07083	11.057	0	9.96854	17.8801	5.49786	13.1829	112.043	gcb_scp;scp_ycb;swr_scp
gma-miR4996	2010.8	1072.77	4950.64	476.527	2535.48	5538.08	503.387	2113.81	36102	11851.3	4185.13	10897.4	9580.02	3525.82	95343.2	gca_gcb;gca_swp;gca_yca;gcb_scp;gcb_scr;gcb_sct;gcb_swp;gcb_swr;gcb_swt;gcb_ycb;gcb_ywa;gcb_ywb;gwa_gcb;gwa_scp;gwa_scr;gwa_swp;gwa_swr;gwb_gca;gwb_scp;gwb_scr;gwb_swp;gwb_swr;gwb_ywb;scp_yca;scp_ycb;scp_ywa;scr_yca;scr_ycb;sct_yca;swp_sct;swp_swt;swp_yca;swp_ycb;swp_ywa;swp_ywb;swr_yca;swr_ycb;swr_ywa;swt_yca;yca_ycb;ywa_yca;ywb_yca
gma-miR5033	0	0	39.8476	0.909403	0	0	9.28514	0	0	0	0	11.1751	0	76.7004	137.918	gca_gcb;gca_scr;gca_swp;gca_swr;gca_swt;gca_ycb;gca_ywa;gca_ywb;gcb_sct;gwa_gca;gwa_scp;gwa_sct;gwa_yca;gwb_gca;gwb_scp;gwb_sct;gwb_yca;scp_sct;scp_ywa;scr_sct;sct_yca;sct_ycb;sct_ywa;sct_ywb;swp_scp;swp_sct;swp_yca;swr_sct;swt_scp;swt_sct
gma-miR5034	7.90962	1.994	11.2613	3.63761	14.7592	6.21658	10.6116	7.4958	9.21416	4.86627	9.96854	10.6163	6.87232	8.38911	113.812	gwb_ywa
gma-miR5035-3p	8.78847	2.991	155.926	381.949	7.76802	0	165.806	207.741	1.84283	2.91976	0	135.219	224.038	178.568	1473.56	gca_swp;gca_swr;gca_swt;gca_ywa;gca_ywb;gcb_swp;gcb_swr;gcb_swt;gcb_ywa;gcb_ywb;gwa_gca;gwa_gcb;gwa_scp;gwa_scr;gwa_sct;gwa_yca;gwa_ycb;gwb_gca;gwb_gcb;gwb_scp;gwb_scr;gwb_sct;gwb_yca;gwb_ycb;scp_ywa;scp_ywb;scr_ywa;scr_ywb;sct_ywa;sct_ywb;swp_scp;swp_scr;swp_sct;swp_yca;swp_ycb;swr_scp;swr_scr;swr_sct;swr_yca;swr_ycb;swt_scp;swt_scr;swt_sct;swt_yca;swt_ycb;ywa_yca;ywa_ycb;ywb_yca;ywb_ycb
gma-miR5035-5p	3.51539	6.979	10.395	13.641	1.5536	6.21658	5.3058	2.14166	2.76425	3.89301	8.30712	5.58755	9.62125	7.19066	87.1119	gcb_swp;gcb_ywa
gma-miR5036	0	1.994	0	0	1.5536	2.66425	3.97935	5.35414	6.44991	0	0	2.79377	8.24679	3.59533	36.6311	gca_scr;gwa_scr
gma-miR5037a	0	0	0	0	2.33041	20.4259	3.31612	21.4166	7.37133	20.4383	4.98427	1.11751	39.8595	0	121.26	gca_scr;gca_swr;gca_ycb;gca_ywb;gcb_scr;gcb_swr;gcb_ycb;gcb_ywb;gwa_scr;gwa_swr;gwa_ycb;gwa_ywb;gwb_scr;gwb_swr;gwb_ycb;gwb_ywb;scp_scr;scp_ycb;scp_ywb;scr_sct;scr_yca;scr_ywa;sct_ycb;sct_ywb;swp_scr;swr_scp;swr_sct;swr_swt;swr_yca;swr_ywa;swt_scr;swt_ycb;swt_ywb;yca_ycb;ywa_ycb;ywa_ywb;ywb_yca
gma-miR5037b	0	0	0	0	4.66081	50.6207	3.31612	51.3998	10.1356	71.0475	4.98427	19.5564	71.4722	29.9611	317.154	gca_scp;gca_scr;gca_sct;gca_swr;gca_ycb;gca_ywb;gcb_scp;gcb_scr;gcb_sct;gcb_swr;gcb_ycb;gcb_ywb;gwa_scp;gwa_scr;gwa_sct;gwa_swr;gwa_ycb;gwa_ywb;gwb_scp;gwb_scr;gwb_sct;gwb_swr;gwb_ycb;gwb_ywb;scp_yca;scr_yca;scr_ywa;sct_yca;sct_ywa;swp_scr;swp_swr;swp_ycb;swp_ywb;swr_swt;swr_yca;swr_ywa;swt_scr;swt_sct;swt_ycb;swt_ywb;yca_ycb;ywa_ycb;ywa_ywb;ywb_yca
gma-miR5037c	0	0	0	0	6.99122	9.76891	5.96902	11.7791	7.37133	18.4918	1.66142	10.0576	8.24679	0	80.3372	gca_scp;gca_scr;gca_swr;gca_ycb;gca_ywb;gcb_swr;gcb_ycb;gcb_ywb;gwa_scp;gwa_scr;gwa_swr;gwa_ycb;gwa_ywb;gwb_scp;gwb_scr;gwb_swr;gwb_ycb;gwb_ywb;sct_ycb;sct_ywb;swr_sct;swr_swt;swt_ycb;swt_ywb
gma-miR5037d	0	0	0	0	4.66081	8.88083	2.6529	11.7791	0.921416	0	0	0.558755	4.12339	2.39689	35.9741	gca_ycb;gca_ywb;gcb_ycb;gcb_ywb;gwa_ycb;gwa_ywb;gwb_ycb;gwb_ywb;scp_ycb;scp_ywb;swp_ycb;swp_ywb;swt_ycb;swt_ywb
gma-miR5038a	41.3058	8.973	63.2365	23.6445	51.269	59.5015	62.3431	50.3289	19.3497	23.3581	21.5985	30.7315	19.2425	19.1751	494.058	gwa_gwb;gwb_gca;gwb_yca;gwb_ycb;gwb_ywa;gwb_ywb
gma-miR5038b	35.1539	15.952	50.2427	24.5539	46.6081	77.2632	64.996	47.1164	15.6641	15.572	4.98427	25.7027	15.1191	33.5564	472.485	gca_swt;gcb_swt;gwa_swt;gwb_yca;gwb_ywb;scr_yca;scr_ywb;swp_yca;swp_ywb;swr_yca;swr_ywb;swt_scp;swt_sct;swt_yca;swt_ycb;swt_ywa;swt_ywb
gma-miR5040	464.031	0	65.8352	2.72821	973.333	1.77617	52.3947	0	267.211	1.94651	1285.94	28.4965	0	41.9455	3185.64	gca_gcb;gca_scr;gca_swp;gca_swr;gca_swt;gca_ycb;gca_ywa;gca_ywb;gcb_scp;gcb_sct;gcb_swp;gcb_swt;gcb_yca;gcb_ywa;gwa_gca;gwa_gcb;gwa_gwb;gwa_scp;gwa_scr;gwa_sct;gwa_swr;gwa_yca;gwa_ycb;gwa_ywb;gwb_gca;gwb_scp;gwb_sct;gwb_swp;gwb_swt;gwb_yca;gwb_ywa;scp_scr;scp_ycb;scp_ywa;scp_ywb;scr_sct;scr_yca;scr_ywa;sct_ycb;sct_ywa;sct_ywb;swp_scp;swp_scr;swp_sct;swp_swr;swp_swt;swp_yca;swp_ycb;swp_ywb;swr_scp…
gma-miR5041-3p	70.3077	145.562	51.1089	206.434	42.7241	66.6062	27.1922	72.8163	117.02	161.56	91.3783	105.046	299.633	76.7004	1534.09	gca_gcb;gca_scr;gcb_yca;gcb_ywa;gwa_scr;gwb_yca;scr_yca;scr_ycb;scr_ywa;scr_ywb;swp_yca;swr_yca
gma-miR5042-3p	48.3366	167.496	22.5226	84.5744	83.8947	183.833	97.494	71.7455	25.7997	64.2347	6.6457	52.5229	30.2382	11.9844	951.323	gca_yca;gca_ywb;gcb_sct;gcb_swt;gwa_swt;gwb_gca;gwb_scr;gwb_sct;gwb_swp;gwb_swt;scp_sct;scr_ywb;sct_yca;sct_ycb;sct_ywa;sct_ywb;swp_ywb;swr_sct;swr_swt;swt_scp;swt_scr;swt_yca;swt_ycb;swt_ywa;swt_ywb
gma-miR5042-5p	0.878847	12.961	0.866253	10.9128	0	7.10466	1.32645	2.14166	1.84283	0.973253	0	1.11751	2.74893	0	42.8742	gca_gcb;gca_ywb;gcb_sct;gcb_swp;gcb_swt;gcb_ywa;gwa_gcb;gwa_gwb;gwa_ywb;gwb_gca;gwb_sct;gwb_swp;gwb_swt;gwb_ywa
gma-miR5044	0	0	0	0	6.99122	12.4332	5.3058	27.8415	0.921416	8.75928	3.32285	8.38132	19.2425	2.39689	95.596	gca_scr;gca_swr;gca_ycb;gca_ywb;gcb_scr;gcb_swr;gcb_ycb;gcb_ywb;gwa_scp;gwa_scr;gwa_swr;gwa_ycb;gwa_ywb;gwb_scr;gwb_swr;gwb_ycb;gwb_ywb;scr_sct;sct_ycb;sct_ywb;swp_scr;swp_swr;swp_ycb;swp_ywb;swt_scr;swt_ycb;yca_ycb
gma-miR5225	0	191.424	0.866253	123.679	1.5536	454.698	14.5909	390.852	17.5069	354.264	0	5.58755	226.787	1.19844	1783.01	gca_gcb;gca_scr;gca_swp;gca_swr;gca_yca;gca_ycb;gca_ywb;gcb_scp;gcb_sct;gcb_swp;gcb_swt;gcb_yca;gcb_ywa;gwa_gcb;gwa_gwb;gwa_scr;gwa_swp;gwa_swr;gwa_yca;gwa_ycb;gwa_ywb;gwb_gca;gwb_scp;gwb_sct;gwb_swp;gwb_swt;gwb_yca;gwb_ywa;scp_scr;scp_ycb;scp_ywb;scr_sct;scr_yca;scr_ywa;sct_yca;sct_ycb;sct_ywb;swp_scr;swp_sct;swp_swr;swp_swt;swp_ycb;swp_ywb;swr_scp;swr_sct;swr_swt;swr_yca;swr_ywa;swt_scr;swt_yca…
gma-miR530a	36.9116	4.985	50.2427	26.3727	21.7505	7.10466	25.8658	11.7791	20.2712	5.83952	6.6457	87.7245	6.87232	19.1751	331.54	gca_scr;gca_swr;gca_swt;gca_ywb;gwa_gwb;gwa_swt;gwb_gca;gwb_gcb;gwb_scp;gwb_yca;gwb_ywa;scp_scr;scp_sct;scp_ycb;scp_ywa;scp_ywb;swp_scp;swr_scp;swt_scp
gma-miR530b	94.9154	12.961	94.4216	96.3967	48.9386	13.3212	85.5559	34.2665	53.4421	7.78602	4.98427	238.029	37.1105	61.1206	883.25	gca_swr;gca_swt;gca_ywb;gcb_swr;gcb_swt;gcb_ywb;gwa_gwb;gwa_swr;gwa_swt;gwa_ywb;gwb_gca;gwb_gcb;gwb_scp;gwb_sct;gwb_swp;gwb_yca;scp_scr;scp_ycb;scp_ywa;scp_ywb;sct_ywb;swp_scp;swp_swt;swr_scp;swr_scr;swr_sct;swr_yca;swr_ycb;swr_ywa;swt_scp;swt_scr;swt_sct;swt_yca;swt_ycb;swt_ywa;ywb_yca
gma-miR530c	89.6423	9.97	106.549	90.0309	45.8313	22.2021	78.2605	26.7707	58.0492	7.78602	4.98427	230.766	21.9914	41.9455	834.779	gca_scr;gca_swr;gca_swt;gca_ywb;gcb_scr;gcb_swr;gcb_swt;gcb_ywb;gwa_gwb;gwa_scr;gwa_swr;gwa_swt;gwb_gca;gwb_gcb;gwb_scp;gwb_sct;gwb_swp;gwb_yca;gwb_ywa;scp_scr;scp_sct;scp_ycb;scp_ywa;scp_ywb;swp_swt;swr_scp;swr_sct;swr_yca;swr_ywa;swt_scp;swt_scr;swt_sct;swt_yca;swt_ycb;swt_ywa;swt_ywb
gma-miR530d	33.3962	3.988	38.1151	28.1915	15.536	7.10466	26.529	13.9208	22.114	5.83952	0	81.0194	4.12339	16.7782	296.656	gca_scr;gca_swt;gcb_scr;gcb_swt;gwa_gwb;gwa_scr;gwa_swt;gwb_gca;gwb_gcb;gwb_scp;gwb_sct;gwb_yca;scp_scr;scp_sct;scp_ycb;scp_ywa;scp_ywb;scr_yca;swp_swt;swr_scp;swt_scp;swt_sct;swt_yca;swt_ycb;swt_ywa
gma-miR530e	85.2481	5.982	111.747	89.1215	54.3762	15.0974	61.6799	28.9124	50.6779	5.83952	3.32285	234.118	23.3659	40.7471	810.235	gca_scr;gca_swr;gca_swt;gca_ywb;gcb_swr;gcb_swt;gcb_ywb;gwa_gwb;gwa_swr;gwa_swt;gwa_ywb;gwb_gca;gwb_gcb;gwb_scp;gwb_sct;gwb_swp;gwb_yca;gwb_ycb;gwb_ywa;scp_scr;scp_sct;scp_ycb;scp_ywa;scp_ywb;swp_scp;swp_swr;swp_swt;swr_scp;swr_sct;swr_yca;swr_ycb;swr_ywa;swt_scp;swt_scr;swt_sct;swt_yca;swt_ycb;swt_ywa;swt_ywb;ywb_yca
gma-miR5368	697.804	91.724	434.859	64.5676	793.892	50.6207	697.712	87.8079	1329.6	41.8499	1580.01	606.807	63.2254	631.58	7172.07	gca_gcb;gca_scr;gca_swr;gca_ycb;gca_ywb;gcb_scp;gcb_sct;gcb_swp;gcb_swt;gcb_yca;gcb_ywa;gwa_gcb;gwa_gwb;gwa_scr;gwa_swr;gwa_ycb;gwa_ywb;gwb_gca;gwb_scp;gwb_sct;gwb_swp;gwb_swt;gwb_yca;gwb_ywa;scp_scr;scp_ycb;scp_ywb;scr_sct;scr_yca;scr_ywa;sct_ycb;sct_ywb;swp_scr;swp_swr;swp_ycb;swp_ywb;swr_scp;swr_sct;swr_swt;swr_yca;swr_ywa;swt_scr;swt_ycb;swt_ywb;yca_ycb;ywa_ycb;ywa_ywb;ywb_yca
gma-miR5370	0	0.997	7.79628	20.0069	7.76802	5.3285	23.2129	20.3457	0	0	9.96854	9.49883	17.868	15.5798	138.37	gcb_swp;gcb_swr;gwa_gcb;gwa_scp;gwa_scr;gwa_sct;gwa_swt;gwa_yca;gwa_ycb;gwb_gcb;gwb_scr;gwb_sct;gwb_yca;gwb_ycb;swp_scp;swp_scr;swp_sct;swp_swt;swp_yca;swp_ycb;swr_scr;swr_sct;swr_yca;swr_ycb
gma-miR5371-3p	100.189	6.979	35.5164	0.909403	739.516	7.99274	417.831	8.56663	130.841	16.5453	39.8742	91.077	4.12339	73.1051	1673.07	gca_gcb;gca_scr;gca_yca;gca_ywa;gcb_scp;gcb_sct;gcb_swp;gcb_swr;gcb_swt;gcb_yca;gcb_ywa;gwa_gcb;gwa_gwb;gwa_scr;gwa_swr;gwa_yca;gwa_ycb;gwa_ywa;gwa_ywb;gwb_gca;gwb_scp;gwb_sct;gwb_swp;gwb_swt;gwb_yca;gwb_ywa;scp_scr;scp_yca;scp_ycb;scp_ywa;scp_ywb;scr_sct;scr_yca;scr_ywa;sct_yca;sct_ycb;sct_ywa;sct_ywb;swp_scr;swp_swr;swp_ycb;swp_ywa;swp_ywb;swr_scp;swr_scr;swr_sct;swr_yca;swr_ywa;swt_scr;swt_yca…
gma-miR5371-5p	27.2442	0	12.9938	0	65.2514	1.77617	39.1302	3.21248	21.1926	0.973253	13.2914	25.144	4.12339	13.1829	227.516	gca_ywa;gcb_scp;gcb_sct;gcb_swp;gcb_swt;gcb_yca;gcb_ywa;gwa_gcb;gwa_gwb;gwa_swr;gwa_ywb;gwb_gca;gwb_scp;gwb_sct;gwb_swp;gwb_swt;gwb_yca;gwb_ywa;scp_scr;scp_ycb;scp_ywb;scr_yca;scr_ywa;sct_ywa;swr_scp;swr_yca;swr_ywa;swt_ywa;yca_ycb;ywa_ycb;ywa_ywb;ywb_yca
gma-miR5372	438.544	88.733	1012.65	170.058	495.6	217.58	781.942	530.06	165.855	327.986	177.772	423.536	314.752	334.366	5479.44	gca_gcb;gca_swp;gca_swt;gca_ywb;gcb_yca;gwa_gwb;gwb_gca;gwb_scp;gwb_yca;gwb_ycb;gwb_ywa;swp_yca;swt_yca
gma-miR5373	1714.63	417.743	1484.76	1092.19	1054.12	1004.42	1169.93	889.858	1207.98	616.069	1794.34	785.609	927.764	1990.62	16150	gwa_gwb;gwb_sct;gwb_swt
gma-miR5374-5p	31.6385	30.907	36.3826	97.3061	108.752	254.88	188.356	512.927	32.2496	257.912	34.8899	53.6404	248.778	33.5564	1922.18	gca_scr;gca_swr;gca_yca;gca_ycb;gca_ywb;gcb_ycb;gwa_scr;gwa_swr;gwa_yca;gwa_ycb;gwa_ywb;gwb_scr;gwb_swr;gwb_yca;gwb_ycb;gwb_ywb;scp_scr;scp_ycb;scp_ywb;scr_sct;sct_yca;sct_ycb;sct_ywb;swp_scr;swp_swr;swp_yca;swp_ycb;swp_ywb;swr_scp;swr_sct;swr_swt;swt_scr;swt_yca;swt_ycb;swt_ywb;ywa_ycb
gma-miR5375	35.1539	58.823	31.1851	76.3898	38.0633	156.303	31.8348	139.208	39.6209	108.031	19.9371	25.7027	97.587	28.7627	886.602	gca_ycb;gca_ywb;gwa_ywb;scp_ycb;scp_ywb;sct_ycb;sct_ywb;swr_scp;swr_swt;swt_scr;swt_ycb;swt_ywb;yca_ycb;ywa_ywb;ywb_yca
gma-miR5376	613.435	90.727	693.002	261.908	420.25	253.104	777.299	606.089	253.389	114.844	400.403	244.734	312.003	856.887	5898.08	gca_swr;gwa_gwb;gwa_swr;gwb_gca;gwb_sct;gwb_swt;gwb_yca;gwb_ycb;gwb_ywa;swr_sct;swr_yca;swr_ycb
gma-miR5378	0	0	12.9938	39.1043	0	0	11.938	52.4706	0	0	0	6.70505	28.8638	9.58755	161.663	gca_swp;gca_swt;gca_ycb;gcb_scp;gcb_sct;gcb_swp;gcb_swr;gcb_swt;gcb_ywa;gcb_ywb;gwa_gca;gwa_gcb;gwa_scr;gwa_sct;gwa_yca;gwa_ycb;gwb_gca;gwb_gcb;gwb_scr;gwb_sct;gwb_yca;gwb_ycb;scp_scr;scp_ycb;scr_ywa;scr_ywb;sct_ycb;swp_scr;swp_sct;swp_yca;swp_ycb;swr_scr;swr_ycb;swt_scr;swt_yca;swt_ycb;yca_ycb;ywa_yca;ywa_ycb;ywb_ycb
gma-miR5379	9.66731	5.982	23.3888	30.9197	12.4288	18.6497	18.5703	18.2041	5.5285	22.3848	16.6142	9.49883	26.1148	22.7704	240.722	gca_swp;gcb_swp;gwb_gcb;gwb_scr;swp_scr;swp_sct;swp_swr
gma-miR5380a	9.66731	19.94	8.66253	25.4633	2.33041	11.5451	6.63224	5.35414	18.4283	2.91976	19.9371	6.70505	16.4936	5.99222	160.071	gcb_sct;gcb_swr;gcb_ywa;gwb_ywa;scr_ywa;swt_ywa;ywa_ywb
gma-miR5380b	47.4577	51.844	12.1275	46.3795	27.1881	30.1948	51.0683	23.5582	35.0138	29.1976	41.5356	26.2615	67.3488	27.5642	516.74	gca_scr;gca_yca;gwb_gca
gma-miR5380c	11.425	27.916	2.59876	23.6445	17.0897	10.657	14.5909	7.4958	23.0354	8.75928	4.98427	30.7315	19.2425	3.59533	205.766	gca_gcb;gca_scp;gca_scr;gca_swp;gca_yca;gca_ywa;gca_ywb;gcb_sct;gcb_swt;gwb_gca;gwb_sct;gwb_swt;scp_sct;scr_sct;swt_scp
gma-miR5559	6.15193	0	5.19752	0	47.3849	0.888083	67.6489	2.14166	131.763	0.973253	29.9056	145.276	2.74893	31.1595	471.239	gca_scp;gca_sct;gca_swp;gca_swt;gca_yca;gca_ywa;gcb_scp;gcb_sct;gcb_swp;gcb_swt;gcb_yca;gcb_ywa;gwa_scp;gwa_sct;gwa_swp;gwa_swt;gwa_yca;gwa_ywa;gwb_scp;gwb_sct;gwb_swp;gwb_swt;gwb_yca;gwb_ywa;scp_scr;scp_sct;scp_ycb;scp_ywb;scr_sct;scr_yca;scr_ywa;sct_ycb;sct_ywb;swp_scr;swp_sct;swp_swr;swp_swt;swp_ycb;swp_ywb;swr_scp;swr_sct;swr_swt;swr_yca;swr_ywa;swt_scp;swt_scr;swt_ycb;swt_ywb;yca_ycb;ywa_ycb…
gma-miR5667-3p	0	0	17.3251	6.36582	0	0	53.058	20.3457	0	0	0	12.2926	4.12339	109.058	222.569	gca_sct;gca_swp;gca_swt;gca_ywa;gca_ywb;gcb_sct;gcb_yca;gwa_gca;gwa_scp;gwa_sct;gwa_yca;gwa_ycb;gwb_gca;gwb_scp;gwb_sct;gwb_yca;gwb_ycb;scp_sct;scp_yca;scp_ywa;scr_sct;scr_yca;scr_ycb;sct_ycb;sct_ywa;sct_ywb;swp_scp;swp_sct;swp_yca;swp_ycb;swr_sct;swr_yca;swr_ycb;swt_scp;swt_sct;swt_yca;swt_ycb;ywa_yca;ywa_ycb;ywb_yca;ywb_ycb
gma-miR5667-5p	0	0	8.66253	14.5504	1.5536	0	29.8451	11.7791	0	0	0	18.4389	5.49786	51.5331	141.861	gca_sct;gcb_swp;gcb_swr;gcb_swt;gcb_ywa;gcb_ywb;gwa_gcb;gwa_scp;gwa_sct;gwa_yca;gwa_ycb;gwb_gcb;gwb_scp;gwb_sct;gwb_yca;gwb_ycb;scp_ywa;scp_ywb;scr_sct;scr_yca;sct_ycb;sct_ywa;sct_ywb;swp_scp;swp_sct;swp_yca;swp_ycb;swr_scp;swr_sct;swr_yca;swt_scp;swt_sct;swt_yca;swt_ycb;ywa_yca;ywa_ycb;ywb_yca;ywb_ycb
gma-miR5668	3.51539	0.997	14.7263	1.81881	8.54483	4.44041	14.5909	25.6999	8.29275	11.679	11.63	10.6163	17.868	17.9767	152.396	gcb_scr;gcb_sct;gcb_swr;gcb_ycb;gwa_scr;gwa_sct;gwa_yca;gwa_ycb;gwb_gca;gwb_scp;gwb_scr;gwb_sct;gwb_swr;gwb_swt;gwb_yca;gwb_ycb;ywb_ycb
gma-miR5670a	12.3039	4.985	78.829	23.6445	0	0.888083	13.2645	1.07083	0.921416	0	0	7.82256	0	0	143.73	gca_scp;gca_scr;gca_sct;gca_swp;gca_swr;gca_swt;gca_yca;gca_ycb;gca_ywa;gca_ywb;gcb_scr;gcb_sct;gcb_swp;gcb_swr;gcb_swt;gcb_ycb;gcb_ywa;gcb_ywb;gwa_gca;gwa_swp;gwb_gca;gwb_gcb;scr_yca;sct_yca;swp_yca;swt_yca;ywa_yca
gma-miR5670b	420.967	72.781	2962.59	752.076	20.1969	15.0974	332.939	39.6206	2.76425	0	0	315.696	32.9872	9.58755	4977.3	gca_scp;gca_scr;gca_sct;gca_swp;gca_swr;gca_swt;gca_yca;gca_ycb;gca_ywa;gca_ywb;gcb_scr;gcb_sct;gcb_swp;gcb_swr;gcb_swt;gcb_ycb;gcb_ywa;gcb_ywb;gwa_gca;gwa_gwb;gwa_scr;gwa_sct;gwa_swp;gwa_swr;gwa_swt;gwa_ycb;gwa_ywa;gwa_ywb;gwb_gca;gwb_gcb;gwb_scp;gwb_sct;gwb_swp;gwb_swr;gwb_swt;gwb_yca;gwb_ywb;scp_scr;scp_sct;scp_ycb;scp_ywa;scp_ywb;scr_yca;sct_yca;sct_ycb;swp_scp;swp_scr;swp_yca;swp_ycb;swp_ywa…
gma-miR5671a	55.3673	181.454	44.1789	175.515	119.628	404.078	130.655	502.218	266.289	276.404	14.9528	300.051	464.569	27.5642	2962.92	gca_scp;gca_scr;gca_swp;gca_swr;gca_ycb;gca_ywb;gcb_sct;gcb_swt;gwa_scp;gwa_scr;gwa_swp;gwa_swr;gwa_ycb;gwa_ywb;gwb_gca;gwb_sct;gwb_swt;scp_sct;scr_sct;sct_yca;sct_ycb;sct_ywa;sct_ywb;swp_sct;swp_swt;swr_sct;swr_swt;swt_scp;swt_scr;swt_yca;swt_ycb;swt_ywa;swt_ywb;ywa_ycb
gma-miR5671b	1146.02	588.23	1114	992.158	341.016	516.864	541.854	496.864	863.367	407.793	284.103	1021.96	570.403	586.039	9470.67	gwa_swt
gma-miR5672	5.27308	8.973	4.33127	4.54701	4.66081	3.55233	7.29547	4.28331	18.4283	0	8.30712	14.5276	16.4936	5.99222	106.665	swp_swr;swr_scr
gma-miR5674a	90.5212	5.982	126.473	20.0069	128.949	37.2995	110.095	41.7623	26.7211	4.86627	23.2599	6.70505	4.12339	39.5487	666.314	gca_gcb;gca_scp;gca_scr;gca_swp;gca_swr;gca_swt;gcb_yca;gcb_ywa;gwa_gcb;gwa_gwb;gwa_scp;gwa_scr;gwa_swr;gwb_gca;gwb_sct;gwb_yca;gwb_ycb;gwb_ywa;gwb_ywb;scp_sct;scp_yca;scp_ycb;scp_ywa;scp_ywb;scr_sct;scr_yca;scr_ycb;scr_ywa;scr_ywb;swp_yca;swp_ywa;swr_sct;swr_yca;swr_ycb;swr_ywa;swr_ywb;swt_yca;swt_ywa
gma-miR5674b	27.2442	0.997	42.4464	3.63761	44.2777	9.76891	35.1509	16.0624	3.68566	1.94651	6.6457	2.23502	4.12339	14.3813	212.603	gca_gcb;gca_scp;gca_scr;gca_swp;gca_swr;gca_swt;gcb_yca;gcb_ycb;gcb_ywa;gwa_gwb;gwa_scp;gwa_swp;gwb_gca;gwb_sct;gwb_yca;gwb_ycb;gwb_ywa;gwb_ywb;scp_yca;scp_ycb;scp_ywa;scr_yca;scr_ywa;swp_yca;swp_ycb;swp_ywa;swr_yca;swr_ywa;swt_yca;swt_ywa;ywa_ywb
gma-miR5675	12.3039	60.817	25.9876	44.5607	27.9649	55.9492	36.4773	85.6663	43.3066	61.3149	73.1026	39.1128	131.949	56.3269	754.839	gca_scr;gwa_gwb;gwa_scr;gwa_sct;gwa_swr;gwa_swt;gwa_ycb;gwa_ywb;scr_ywa
gma-miR5676	0	0	64.1027	4.54701	0	0	5.96902	0	5.5285	0.973253	0	5.58755	0	0	86.7081	gca_gcb;gca_scp;gca_scr;gca_sct;gca_swp;gca_swr;gca_swt;gca_yca;gca_ycb;gca_ywa;gca_ywb;gwa_gca;gwb_gca
gma-miR5678	10.5462	3.988	3.46501	3.63761	13.9824	13.3212	3.31612	5.35414	10.1356	5.83952	14.9528	1.11751	1.37446	4.79378	95.8244	gca_swt;gca_ywa;scp_ywa;scp_ywb;scr_ywb;swt_scp;ywb_yca
gma-miR5679	52.7308	9.97	69.3002	59.1112	62.921	30.1948	89.5353	66.3913	81.0846	27.2511	83.0712	130.19	133.323	136.623	1031.7	gwa_gwb;gwb_gca;gwb_gcb;gwb_scp;gwb_scr;gwb_sct;gwb_swp;gwb_swt;gwb_yca;gwb_ycb;gwb_ywa;scp_ywb;scr_ywb;sct_ywb;swr_scp;swr_scr;swr_sct
gma-miR5761a	0.878847	0	0	0	114.19	0.888083	129.329	8.56663	12.8998	0	0	206.739	6.87232	1.19844	481.562	gca_scp;gca_swp;gca_yca;gca_ycb;gca_ywa;gcb_scp;gcb_yca;gcb_ywa;gwa_scp;gwa_swp;gwa_yca;gwa_ycb;gwa_ywa;gwb_scp;gwb_swp;gwb_yca;gwb_ycb;gwb_ywa;scp_scr;scp_sct;scp_ycb;scp_ywb;scr_yca;scr_ywa;sct_yca;sct_ywa;swp_scp;swp_yca;swp_ywa;swr_scp;swr_yca;swr_ywa;swt_scp;swt_yca;swt_ycb;swt_ywa;yca_ycb;ywa_ycb;ywa_ywb;ywb_yca
gma-miR5761b	0	0	0	0	19.4201	0	27.8554	2.14166	3.68566	0	0	28.4965	1.37446	0	82.9738	gca_scp;gca_yca;gca_ywa;gcb_scp;gcb_yca;gcb_ywa;gwa_scp;gwa_yca;gwa_ywa;gwb_scp;gwb_yca;gwb_ywa;scp_scr;scp_sct;scp_ycb;scp_ywb;scr_yca;scr_ywa;sct_yca;sct_ywa;swp_scp;swp_yca;swp_ywa;swr_scp;swr_yca;swr_ywa;swt_scp;swt_yca;swt_ywa;yca_ycb;ywa_ywb;ywb_yca
gma-miR5762	0.878847	0.997	1.73251	0	5.43762	1.77617	3.97935	1.07083	2.76425	0.973253	0	24.5852	1.37446	2.39689	47.9664	gca_scp;gcb_scp;gwa_scp;gwb_scp;scp_scr;scp_sct;scp_yca;scp_ycb;scp_ywa;scp_ywb;swp_scp;swr_scp;swt_scp
gma-miR5766	1.75769	21.934	3.46501	20.9163	8.54483	4.44041	7.29547	4.28331	2.76425	6.81277	6.6457	3.91128	2.74893	15.5798	111.1	gca_gcb;gca_sct;gcb_scp;gcb_scr;gcb_swp;gwa_gcb;gwa_gwb;gwa_sct;gwb_gca;gwb_swp;swp_sct
gma-miR5767	497.427	281.154	1184.17	451.973	992.753	775.296	1581.79	1725.1	220.218	418.499	335.608	815.223	676.237	589.634	10545.1	gca_swp;gwb_gca;gwb_yca;gwb_ycb;swp_yca;swp_ycb;swp_ywa;swr_ycb;swt_yca;swt_ycb
gma-miR5768	29.0019	21.934	18.1913	9.09403	20.9737	68.3824	7.95869	29.9832	57.1278	52.5557	99.6854	14.5276	23.3659	85.0895	537.871	gca_sct;gca_swt;gcb_sct;gcb_swp;gcb_swr;gcb_swt;gcb_ywb;gwb_swt;scp_sct;scp_ywb;sct_yca;sct_ywa;swp_yca;swr_yca;swt_scp;swt_scr;swt_yca;swt_ywa;ywb_yca
gma-miR5769	842.814	4816.51	582.122	4166.88	141.378	2496.4	157.847	3210.34	401.737	4326.11	64.7955	196.123	5815.36	23.9689	27242.4	gca_gcb;gca_scr;gca_sct;gca_swr;gca_swt;gca_ycb;gca_ywa;gca_ywb;gcb_scp;gcb_sct;gcb_swp;gcb_swt;gcb_yca;gcb_ywa;gwa_gcb;gwa_gwb;gwa_scp;gwa_scr;gwa_sct;gwa_swr;gwa_swt;gwa_yca;gwa_ywa;gwb_gca;gwb_scp;gwb_sct;gwb_swp;gwb_swt;gwb_yca;gwb_ywa;scp_scr;scp_sct;scp_ycb;scp_ywb;scr_sct;scr_yca;scr_ywa;sct_yca;sct_ycb;sct_ywa;sct_ywb;swp_scr;swp_sct;swp_swr;swp_swt;swp_ycb;swp_ywb;swr_scp;swr_sct;swr_swt…
gma-miR5770a	48.3366	54.835	69.3002	60.0206	500.261	514.2	78.9237	506.502	2215.08	1268.15	299.056	1561.16	1276.88	448.218	8900.92	gca_scp;gca_scr;gca_sct;gca_swp;gca_swr;gca_swt;gca_ycb;gca_ywa;gca_ywb;gcb_scp;gcb_scr;gcb_sct;gcb_swp;gcb_swr;gcb_swt;gcb_ycb;gcb_ywa;gcb_ywb;gwa_scp;gwa_scr;gwa_sct;gwa_swp;gwa_swr;gwa_swt;gwa_ycb;gwa_ywa;gwa_ywb;gwb_scp;gwb_scr;gwb_sct;gwb_swp;gwb_swr;gwb_swt;gwb_ycb;gwb_ywa;gwb_ywb;scp_yca;scr_yca;sct_yca;swp_sct;swp_swt;swp_yca;swp_ycb;swp_ywa;swp_ywb;swr_swt;swr_yca;swt_scp;swt_scr;yca_ycb…
gma-miR5770b	1.75769	8.973	0.866253	3.63761	10.8752	31.971	3.31612	28.9124	21.1926	67.1545	4.98427	15.6451	72.8466	9.58755	281.72	gca_scp;gca_scr;gca_sct;gca_swp;gca_swr;gca_ycb;gca_ywa;gca_ywb;gcb_scr;gcb_swr;gcb_ycb;gcb_ywb;gwa_scp;gwa_scr;gwa_swp;gwa_swr;gwa_ycb;gwa_ywa;gwa_ywb;gwb_scr;gwb_swr;scp_scr;scr_sct;scr_yca;scr_ywa;swr_scp;swr_sct;swr_swt;swr_yca;swr_ywa;swt_scr;swt_ycb;swt_ywb;yca_ycb;ywb_yca
gma-miR5773	3.51539	0	2.59876	0	10.8752	7.10466	15.9174	3.21248	10.1356	3.89301	3.32285	4.47004	12.3702	16.7782	94.1938	gca_scr;gca_sct;gca_yca;gcb_scr;gcb_sct;gcb_yca;gwa_sct;gwa_yca;gwb_scr;gwb_sct;gwb_yca;gwb_ywa;gwb_ywb;swt_sct
gma-miR5774a	0	0	4.33127	37.2855	0	0	2.6529	29.9832	0	0	0	7.82256	19.2425	14.3813	115.699	gca_gcb;gca_scr;gca_ycb;gcb_scp;gcb_swp;gcb_swr;gcb_swt;gcb_yca;gcb_ywa;gcb_ywb;gwa_gcb;gwa_scr;gwa_sct;gwa_ycb;gwb_gcb;gwb_scr;gwb_sct;gwb_ycb;scr_yca;scr_ywa;scr_ywb;sct_ywa;sct_ywb;swp_scr;swp_sct;swp_ycb;swr_scr;swr_sct;swr_ycb;swt_scr;swt_sct;swt_ycb;yca_ycb;ywa_ycb;ywb_ycb
gma-miR5774b	0	0	4.33127	191.884	0	0	33.8244	388.711	0	0	0	83.2544	218.54	0	920.545	gca_gcb;gca_scp;gca_scr;gca_yca;gca_ycb;gcb_sct;gcb_swp;gcb_swr;gcb_swt;gcb_yca;gcb_ywa;gcb_ywb;gwa_gcb;gwa_scp;gwa_scr;gwa_yca;gwa_ycb;gwb_gcb;gwb_scp;gwb_scr;gwb_yca;gwb_ycb;scp_sct;scp_ycb;scp_ywa;scp_ywb;scr_sct;scr_yca;scr_ywa;scr_ywb;sct_yca;sct_ycb;swp_scp;swp_scr;swp_yca;swp_ycb;swr_scp;swr_scr;swr_yca;swr_ycb;swt_scp;swt_scr;swt_yca;swt_ycb;yca_ycb;ywa_yca;ywa_ycb;ywb_yca;ywb_ycb
gma-miR5777	1.75769	2.991	1.73251	16.3692	0.776802	0	0.663224	0	1.84283	1.94651	0	0	0	0	28.0798	gca_gcb;gcb_scp;gcb_scr;gcb_sct;gcb_swp;gcb_swt;gcb_yca;gcb_ycb;gcb_ywa;gcb_ywb;gwa_gcb;gwb_gcb
gma-miR5780c	8.78847	13.958	3.46501	3.63761	6.99122	10.657	5.3058	9.63745	5.5285	5.83952	1.66142	2.79377	4.12339	5.99222	88.3794	swt_ywb
gma-miR5782	6.15193	11.964	8.66253	7.27522	2.33041	8.88083	7.95869	5.35414	7.37133	10.7058	0	10.0576	17.868	0	104.58	gwb_swt;scr_sct;scr_ywa;sct_ywb;swr_sct;swr_swt;swr_ywa;swt_scr;swt_ywb
gma-miR5783	3.51539	24.925	4.33127	32.7385	6.21442	11.5451	7.95869	9.63745	2.76425	9.73253	1.66142	4.47004	8.24679	1.19844	128.939	gca_gcb;gcb_scp;gcb_sct;gcb_swp;gcb_swt;gcb_yca;gcb_ywa;gwa_gcb;gwa_gwb;gwb_gca;gwb_scp;gwb_sct;gwb_swp;gwb_swt;sct_ywb;swp_ywb;swr_sct;swr_swt;swt_ywb
gma-miR5785	0.878847	2.991	123.008	25.4633	0	0	47.0889	170.262	0	0	1.66142	30.7315	39.8595	94.6771	536.621	gca_gcb;gca_scp;gca_swp;gca_swr;gca_swt;gca_ywa;gca_ywb;gcb_swp;gcb_swr;gcb_swt;gcb_ycb;gcb_ywa;gcb_ywb;gwa_gca;gwa_gcb;gwa_scp;gwa_scr;gwa_sct;gwa_yca;gwa_ycb;gwb_gca;gwb_gcb;gwb_scp;gwb_scr;gwb_sct;gwb_yca;gwb_ycb;scp_ycb;scp_ywa;scp_ywb;scr_ycb;scr_ywa;scr_ywb;sct_ywa;sct_ywb;swp_scp;swp_scr;swp_sct;swp_yca;swp_ycb;swr_scp;swr_scr;swr_sct;swr_yca;swr_ycb;swt_scp;swt_scr;swt_sct;swt_yca;swt_ycb…
gma-miR5786	0.878847	1.994	0	0.909403	40.3937	63.9419	152.542	384.427	9.21416	55.4754	0	44.7004	181.429	2.39689	938.303	gca_scp;gca_scr;gca_swr;gca_yca;gca_ycb;gca_ywa;gca_ywb;gcb_scp;gcb_scr;gcb_swr;gcb_yca;gcb_ycb;gcb_ywa;gcb_ywb;gwa_scp;gwa_scr;gwa_swr;gwa_yca;gwa_ycb;gwa_ywa;gwa_ywb;gwb_scp;gwb_scr;gwb_swr;gwb_yca;gwb_ycb;gwb_ywa;gwb_ywb;scp_scr;scp_sct;scp_ycb;scr_sct;scr_ywa;sct_yca;sct_ycb;sct_ywa;sct_ywb;swp_scp;swp_scr;swp_swr;swp_yca;swp_ycb;swp_ywa;swp_ywb;swr_sct;swr_swt;swr_ycb;swt_scp;swt_scr;swt_yca…
gma-miR6300	75.5808	66.799	38.9814	130.045	23.3041	62.1658	19.2335	81.3829	89.3774	107.058	53.1656	32.9665	148.442	39.5487	968.05	gcb_yca;gcb_ywa;scp_scr;scr_yca;scr_ywa;swp_yca;swr_yca;swr_ywa;yca_ycb
gma-miR828a	0	0	0	0	0	0	0	0	0	0	0	0	0	0	0	gca_scp;gca_scr;gca_sct;gca_swr;gca_yca;gca_ycb;gca_ywb;gcb_scp;gcb_scr;gcb_sct;gcb_swr;gcb_yca;gcb_ycb;gcb_ywb;gwa_scp;gwa_scr;gwa_sct;gwa_swr;gwa_yca;gwa_ycb;gwa_ywb;gwb_scp;gwb_scr;gwb_sct;gwb_swr;gwb_yca;gwb_ycb;gwb_ywb;scp_ywa;scr_sct;scr_yca;scr_ywa;scr_ywb;swp_scp;swp_scr;swp_ycb;swr_scr;swr_swt;swr_ycb;swt_scp;swt_scr;swt_sct;swt_yca;swt_ycb;swt_ywb;ywa_ycb
gma-miR828b	0.878847	0	0	0	0	0	0	0	0	0	0	0	0	0	0.878847	gca_scp;gca_scr;gca_swp;gca_yca;gca_ycb;gca_ywb;gcb_scp;gcb_scr;gcb_swp;gcb_ycb;gwa_scp;gwa_scr;gwa_swp;gwa_yca;gwa_ycb;gwa_ywb;gwb_scp;gwb_scr;gwb_swp;gwb_ycb;scp_sct;scp_ywa;scr_sct;scr_ywa;sct_ycb;swp_sct;swp_swt;swt_scp;swt_scr;swt_ycb;ywa_ycb
gma-miR9722	272.442	145.562	155.059	90.0309	156.137	62.1658	171.775	46.0456	310.517	126.523	137.898	138.571	269.395	71.9066	2154.03	gwa_ycb;gwa_ywb;scr_ycb;scr_ywb;swp_sct;swp_ycb;swp_ywb
gma-miR9723	24.6077	17.946	43.3127	97.3061	21.7505	30.1948	39.7935	54.6122	8.29275	23.3581	63.1341	34.6428	104.459	184.56	747.971	gca_sct;gca_swp;gcb_swp;gcb_swr;gcb_ywa;gwa_scr;gwa_sct;gwb_gcb;gwb_scr;gwb_sct;scp_sct;scr_ywa;sct_yca;sct_ywa;sct_ywb;swp_scp;swp_scr;swp_sct;swp_swt;swp_yca;swp_ycb;swr_scr;swr_sct
gma-miR9724	2.63654	1.994	4.33127	11.8222	1.5536	3.55233	3.97935	8.56663	6.44991	6.81277	9.96854	18.4389	10.9957	9.58755	100.689	gca_scp;gwa_gcb;gwa_scp;gwa_scr;gwb_gcb;gwb_scp;gwb_scr;scp_ywa
gma-miR9726	108.977	3.988	233.888	7.27522	424.134	7.10466	746.127	13.9208	173.226	1.94651	370.497	62.5805	6.87232	128.234	2288.77	gca_gcb;gca_scr;gca_swr;gca_ycb;gca_ywb;gcb_scp;gcb_sct;gcb_swp;gcb_swt;gcb_yca;gcb_ywa;gwa_gcb;gwa_gwb;gwa_scr;gwa_swr;gwa_yca;gwa_ycb;gwa_ywb;gwb_gca;gwb_scp;gwb_sct;gwb_swp;gwb_swt;gwb_yca;gwb_ywa;scp_scr;scp_yca;scp_ycb;scp_ywa;scp_ywb;scr_sct;scr_yca;scr_ywa;sct_yca;sct_ycb;sct_ywb;swp_scr;swp_swr;swp_yca;swp_ycb;swp_ywb;swr_scp;swr_sct;swr_swt;swr_yca;swr_ywa;swt_scp;swt_scr;swt_ycb;swt_ywb…
gma-miR9727	8.78847	47.856	12.1275	15.4598	1.5536	17.7617	6.63224	19.2749	0.921416	24.3313	0	3.35253	19.2425	2.39689	179.699	gca_swp;gcb_sct;gcb_swp;gcb_swt;gcb_ywa;gwa_gwb;gwb_scp;gwb_sct;gwb_swp;gwb_swt;gwb_yca;gwb_ywa;scp_scr;scp_ycb;scp_ywb;scr_sct;scr_ywa;sct_ycb;sct_ywb;swp_scr;swp_swr;swp_ycb;swp_ywb;swr_scp;swr_sct;swr_swt;swr_ywa;swt_scr;swt_ycb;swt_ywb;ywa_ycb;ywa_ywb
gma-miR9728	0	0	15.5926	5.45642	4.66081	3.55233	7.29547	5.35414	0	0	4.98427	0.558755	10.9957	9.58755	68.038	gca_scp;gca_swp;gwa_gca;gwa_scr;gwa_sct;gwb_gca;gwb_scr;gwb_sct;scp_scr;swp_scr;swp_sct
gma-miR9729	0	9.97	0	0.909403	9.32163	15.9855	0.663224	1.07083	1.84283	11.679	1.66142	0	0	1.19844	54.3023	gca_swr;gca_ywa;gca_ywb;gcb_swr;gcb_ywb;gwa_gwb;gwa_swr;gwa_ywa;gwa_ywb;gwb_gca;scp_ywb;scr_ywb;sct_ywb;swp_swr;swp_ywb;swr_scp;swr_scr;swr_sct;swr_swt;swr_yca;swr_ycb;swt_ywb;ywb_yca;ywb_ycb
gma-miR9730	20.2135	44.865	10.395	15.4598	13.9824	38.1875	2.6529	7.4958	22.114	28.2243	18.2757	3.91128	17.868	11.9844	255.63	gwb_gca;gwb_scp;gwb_yca;gwb_ycb;scp_scr;scp_ywb;scr_yca;swr_scp;swr_yca;swt_yca;ywb_yca;ywb_ycb
gma-miR9732	9.66731	0	4.33127	6.36582	31.0721	8.88083	19.2335	2.14166	14.7427	1.94651	18.2757	12.2926	1.37446	23.9689	154.293	gca_sct;gca_swt;gca_yca;gca_ywa;gcb_ywa;gwb_scp;gwb_sct;gwb_swp;gwb_swt;gwb_yca;gwb_ywa;gwb_ywb;scr_sct;scr_yca;scr_ywa;sct_ycb;swr_sct;swr_ywa;swt_scr;yca_ycb;ywa_ycb
gma-miR9735	5.27308	5.982	71.899	92.7591	12.4288	27.5306	47.0889	119.933	24.8782	18.4918	9.96854	48.6116	81.0934	80.2958	646.234	gca_swt;gca_ywa;gcb_swr;gcb_swt;gcb_ywa;gwa_gca;gwa_gcb;gwa_scp;gwa_scr;gwa_sct;gwa_swp;gwa_yca;gwa_ycb;gwa_ywb;gwb_gca;gwb_gcb;gwb_scp;gwb_scr;gwb_sct;gwb_yca;gwb_ycb;gwb_ywb;scr_ywa;sct_ywa;swp_ycb;swr_scr;swr_sct;swr_ycb;swt_scp;swt_scr;swt_sct;swt_yca;swt_ycb;ywa_ycb;ywb_ycb
gma-miR9738	3.51539	18.943	3.46501	40.0137	3.88401	4.44041	4.64257	13.9208	2.76425	7.78602	9.96854	6.1463	13.7446	25.1673	158.402	gca_gcb;gca_sct;gca_ycb;gcb_scp;gcb_swp;gcb_swr;gcb_swt;gcb_yca;gcb_ywa;gcb_ywb;gwa_gcb;gwa_gwb;gwa_sct;gwb_gca;gwb_swp;scp_sct;sct_yca;sct_ywa;swp_scr;swp_sct;swp_ycb
gma-miR9745	16.6981	14.955	2.59876	0	27.1881	12.4332	3.97935	2.14166	12.8998	19.4651	61.4727	2.23502	1.37446	5.99222	183.433	gca_swr;gca_swt;gca_ywa;gca_ywb;gcb_swr;gcb_swt;gcb_ywa;gcb_ywb;gwa_gcb;gwb_gca;gwb_gcb;gwb_swt;scp_ywa;scp_ywb;scr_ywa;scr_ywb;sct_ywa;swp_swt;swr_scp;swr_scr;swr_yca;swr_ycb;swt_scp;swt_scr;swt_sct;swt_yca;swt_ycb;swt_ywb;ywa_yca;ywa_ycb
gma-miR9746h	13.1827	9.97	5.19752	9.09403	4.66081	5.3285	0.663224	0	5.5285	8.75928	1.66142	1.11751	0	0	65.1635	swr_scp;swr_scr;swr_sct;swr_swt;swr_yca
gma-miR9746i	1.75769	0.997	10.395	10.0034	0	0	1.98967	6.42497	0	0	0	2.79377	2.74893	0	37.1105	gcb_swp;gcb_swt;gcb_ywa;gwa_gcb;gwb_gcb;swp_ycb
gma-miR9747	0.878847	0	0.866253	0.909403	0.776802	5.3285	0	0	0	0	13.2914	0	0	0	22.0512	gca_swt;gwa_swt;gwb_swt;swp_swt;swt_scp;swt_scr;swt_sct;swt_yca;swt_ywa
gma-miR9749	26.3654	55.832	37.2489	134.592	9.32163	31.0829	13.2645	21.4166	15.6641	43.7964	19.9371	11.7338	31.6127	10.786	462.654	gcb_scp;gcb_scr;gcb_sct;gcb_swp;gcb_swt;gcb_yca;gcb_ycb;gcb_ywa;gcb_ywb;gwa_gcb;gwb_scp;gwb_sct;gwb_yca;gwb_ywa;swr_sct;swr_ywa
gma-miR9750	0	3.988	0	0	8.54483	42.628	3.31612	99.587	1.84283	24.3313	6.6457	12.2926	65.9743	2.39689	271.548	gca_scp;gca_scr;gca_swr;gca_ycb;gca_ywa;gca_ywb;gcb_scp;gcb_scr;gcb_swr;gcb_ycb;gcb_ywb;gwa_scp;gwa_scr;gwa_swr;gwa_ycb;gwa_ywa;gwa_ywb;gwb_scr;gwb_swr;gwb_ycb;gwb_ywb;scp_scr;scp_ycb;scr_sct;scr_yca;scr_ywa;sct_ycb;sct_ywb;swp_scp;swp_scr;swp_swr;swp_ycb;swp_ywb;swr_sct;swr_yca;swr_ycb;swt_scr;swt_ycb;swt_ywb;yca_ycb;ywa_ycb;ywa_ywb;ywb_yca
gma-miR9751	7.03077	0	2.59876	0	3.10721	7.99274	0.663224	3.21248	1.84283	0	11.63	0.558755	0	1.19844	39.8352	gwb_swt;gwb_ywb;scp_ywb;swp_swt;swp_ywb;swt_scp
gma-miR9753	1.75769	14.955	2.59876	18.1881	8.54483	8.88083	3.97935	8.56663	12.8998	12.6523	9.96854	5.58755	13.7446	2.39689	124.721	gca_gcb;gca_scr;gca_swr;gcb_sct;gwa_gcb;gwa_gwb;gwa_scr;gwa_swr;gwa_ycb;gwa_ywb;gwb_gca;swr_sct
gma-miR9755	3.51539	16.949	6.93002	30.0103	6.21442	3.55233	9.94837	14.9916	5.5285	13.6255	0	6.1463	16.4936	4.79378	138.699	gca_gcb;gcb_scp;gcb_sct;gcb_swp;gcb_swt;gcb_ywa;gcb_ywb;gwa_gcb;gwa_gwb;gwa_scr;gwa_ycb;gwb_swt;swr_swt;swt_scr;swt_yca;swt_ycb
gma-miR9756	36.9116	10.967	34.6501	13.641	20.1969	7.99274	19.8967	4.28331	15.6641	5.83952	36.5513	5.58755	2.74893	55.1284	270.059	gca_scp;gca_scr;gcb_sct;gwa_scp;gwa_scr;gwa_ycb;gwb_sct;scp_sct;scr_sct;scr_yca;scr_ywa;sct_ycb;sct_ywb;swr_sct;swt_scp;swt_scr;swt_ycb
gma-miR9757	9.66731	1.994	6.93002	4.54701	3.10721	4.44041	3.97935	3.21248	4.60708	0	13.2914	7.82256	4.12339	7.19066	74.9129	gwb_swt
gma-miR9758	7.90962	0	0	0	10.8752	2.66425	1.32645	0	4.60708	0.973253	0	1.67626	0	0	30.0321	gca_ywa;gwb_ywa;swt_ywa
gma-miR9759	2.63654	3.988	12.9938	5.45642	4.66081	5.3285	3.31612	3.21248	0.921416	0.973253	4.98427	0.558755	5.49786	2.39689	56.9251	gca_swp
gma-miR9760	0	1.994	2.59876	13.641	2.33041	1.77617	2.6529	5.35414	11.057	6.81277	1.66142	4.47004	4.12339	2.39689	60.8689	gca_gcb;gcb_swt;gwa_gcb;gwa_swp;gwa_swr;gwb_gcb
gma-miR9762	7.90962	4.985	87.4916	23.6445	30.2953	9.76891	66.9857	46.0456	129.92	13.6255	64.7955	108.398	46.7318	65.9144	706.511	gca_swr;gca_ywb;gcb_scp;gcb_swp;gwa_gca;gwa_scp;gwa_scr;gwa_sct;gwa_swp;gwa_swt;gwa_yca;gwa_ycb;gwb_gca;gwb_gcb;gwb_scp;gwb_scr;gwb_sct;gwb_swp;gwb_swt;gwb_yca;gwb_ycb;gwb_ywa;scp_ywb;scr_ywb;sct_ywb;swp_swr;swp_ywa;swp_ywb;swr_scp;swr_sct;swr_swt;swr_yca;swt_ywb;ywb_yca;ywb_ycb
gma-miR9765	26.3654	6.979	33.7839	5.45642	33.4025	2.66425	18.5703	3.21248	33.171	2.91976	58.1498	19.5564	2.74893	19.1751	266.155	gca_gcb;gca_scr;gca_swr;gca_ycb;gca_ywb;gcb_swt;gcb_ywa;gwa_scr;gwb_gca;gwb_swp;gwb_swt;gwb_ywa;scp_scr;scr_sct;scr_yca;scr_ywa;swp_scr;swp_ycb;swp_ywb;swr_swt;swr_ywa;swt_scr;swt_ycb;swt_ywb;ywa_ycb;ywa_ywb
gma-miR9767	15.8192	29.91	6.93002	19.0975	19.4201	11.5451	9.94837	16.0624	11.057	9.73253	9.96854	13.4101	12.3702	7.19066	192.462	gwb_gca

## Sheet: Legend
Sample_name	Acronym
Germinated C08 seedlings Aerial Part	gca
Germinated W05 seedlings Aerial Part	gwa
Germinated C08 seedlings Root	gcr
Germinated W05 seedlings Root	gwr
Young C08 seedlings Aerial Part	yca
Young W05 seedlings Aerial Part	ywa
Young C08 seedlings Root	ycr
Young W05 seedlings Root	ywr
Seedlings C08 Primary Leaves	scp
Seedlings W05 Primary Leaves	swp
Seedlings C08 Trifoliate	sct
Seedlings W05 Trifoliate	swt
Seedlings C08 Root	scr
Seedlings W05 Root	swr
N/A (in sheet a)	Not differentially expressed in any pairwise comparisons
N/A (in sheets b-j)	No significant targets (expectation value <= 3) predicted in Wm82.a2.v1 transcripts
