# Supplementary material for: Comparison of Small RNA Profiles of Glycine max and Glycine soja at Early Developmental Stages
Source: Int J Mol Sci. 2016 Dec 6;17(12):2043. doi: 10.3390/ijms17122043 (PMC5187843; doi:10.3390/ijms17122043)
Supplement: Supplementary file 1 [file ijms-17-02043-s001.zip › ijms-160957-Supplementary Materials/Supplemental Table 3. Novel miRNA summary.xlsx]

## Sheet: Novel miRNA
Supplemental Table 3. Summary of differentially accumulated novel miRNAs
miRNA_ID	Chromosome	Start	End	Strand	gwa	gwr	gca	gcr	ywa	ywr	yca	ycr	swp	swr	swt	scp	scr	sct	Total	Mature sequence	target_description	Differentially expressed comparisons
Novel_miRNA_1	Chr01	44231213	44231233	+	1470.78	3493.95	1350.55	2307.28	426.831	797.444	589.822	715.469	1154.71	1282.8	722.384	1112.47	1313.12	861.592	17599.2	UGGAGAAGCAGGGCACGUGCA	NAC (No Apical Meristem) domain transcriptional regulator superfamily protein	gcb_ywa;gwb_sct;gwb_swt;gwb_yca;gwb_ycb;gwb_ywa;gwb_ywb
Novel_miRNA_2	Chr02	27334598	27334618	-	43.0473	13.8452	83.91	311.293	1191.66	924.023	2921.5	4352.88	1093.7	2043.25	12.6734	9028.58	4272.33	164.887	26457.6	ACGGGUCGCUCUCACCUGGAG	No confident targets predicted	gca_scp;gca_scr;gca_swp;gca_swr;gca_swt;gca_yca;gca_ycb;gca_ywa;gca_ywb;gcb_scp;gcb_scr;gcb_swr;gcb_swt;gcb_yca;gcb_ycb;gwa_gcb;gwa_scp;gwa_scr;gwa_swp;gwa_swr;gwa_yca;gwa_ycb;gwa_ywa;gwa_ywb;gwb_gca;gwb_gcb;gwb_scp;gwb_scr;gwb_sct;gwb_swp;gwb_swr;gwb_yca;gwb_ycb;gwb_ywa;gwb_ywb;scp_sct;scp_ywa;scp_ywb;scr_sct;scr_ywb;sct_yca;sct_ycb;sct_ywa;sct_ywb;swp_scp;swp_sct;swp_swt;swr_scp;swr_sct;swr_swt…
Novel_miRNA_3	Chr06	13020026	13020046	-	6972.77	8211.22	11064.9	6137.29	3389.05	8442.78	5280.79	8896.55	4345.05	5919.98	3565.98	2440.42	3529.84	3541.58	81738.2	UCGGACCAGGCUUCAUUCCCC	Hypothetical protein	gca_scp
Novel_miRNA_4	Chr06	49565198	49565218	-	101.341	218.557	148.641	306.232	219.814	2104.01	285.485	1644.7	173.356	1483.14	494.262	130.641	1388.31	678.126	9376.61	UUGAGCCGCGUCAAUAUCUCA	GRAS family transcription factor	gca_scr;gca_sct;gca_swr;gca_ycb;gca_ywb;gcb_scr;gcb_swr;gcb_ycb;gcb_ywb;gwa_scr;gwa_sct;gwa_swr;gwa_swt;gwa_ycb;gwa_ywb;gwb_scr;gwb_swr;gwb_ycb;gwb_ywb;scp_scr;scp_sct;scp_ycb;scp_ywb;scr_yca;scr_ywa;swp_scr;swp_swr;swp_ycb;swp_ywb;swr_scp;swr_yca;swr_ywa;swt_ywb;yca_ycb;ywa_ycb;ywa_ywb;ywb_yca
Novel_miRNA_5	Chr07	16495362	16495382	-	84.301	188.889	54.3417	371.19	57.2119	90.0113	105.71	113.062	110.858	68.1784	74.4562	129.743	93.9859	104.506	1646.44	UAAUCUGCAUCCUGAGGUUUA	Galactose oxidase/kelch repeat superfamily protein	gca_gcb;gcb_swr;gcb_swt;gcb_ywa;gcb_ywb;gwa_gcb
Novel_miRNA_6	Chr08	283583	283603	-	7001.46	8236.93	11253.5	6157.54	3291.94	8579.2	5257.9	8910.68	4249.08	5868.59	3567.56	2397.32	3575.49	3595	81942.2	UCGGACCAGGCUUCAUUCCCC	Hypothetical protein	gca_scp
Novel_miRNA_7	Chr09	5312865	5312885	+	22.4205	91.972	40.7563	92.7975	51.9424	322.072	52.5184	132.494	78.8657	202.437	166.338	44.4448	143.664	148.63	1591.35	CAGCCAAGAAUGACUUGCCGG	nuclear factor Y, subunit A9	gca_swr;gca_swt;gca_ywb;gwa_gcb;gwa_gwb;gwa_scr;gwa_sct;gwa_swr;gwa_swt;gwa_ycb;gwa_ywb;scp_ywb;swp_ywb;swr_scp;ywa_ywb;ywb_yca
Novel_miRNA_8	Chr09	5336827	5336847	+	11.6586	9.88946	7.19229	11.8106	56.4591	192.681	63.9647	118.362	266.358	229.709	281.983	117.173	181.259	190.433	1738.93	AGCAAGACAUCCUUUCUCACU	F-box family protein	gca_scp;gca_scr;gca_sct;gca_swp;gca_swr;gca_swt;gca_yca;gca_ycb;gca_ywa;gca_ywb;gcb_scp;gcb_scr;gcb_sct;gcb_swp;gcb_swr;gcb_swt;gcb_yca;gcb_ycb;gcb_ywa;gcb_ywb;gwa_scp;gwa_scr;gwa_sct;gwa_swp;gwa_swr;gwa_swt;gwa_yca;gwa_ycb;gwa_ywa;gwa_ywb;gwb_scp;gwb_scr;gwb_sct;gwb_swp;gwb_swr;gwb_swt;gwb_yca;gwb_ycb;gwb_ywa;gwb_ywb;swp_yca;swp_ywa;swr_ywa;swt_yca;swt_ywa
Novel_miRNA_9	Chr10	38618033	38618053	+	1465.4	3415.82	1399.3	2255.82	420.808	845.263	593.862	630.673	1171.08	1215.67	659.017	1066.23	1306.4	801.211	17246.6	UGGAGAAGCAGGGCACGUGCA	NAC (No Apical Meristem) domain transcriptional regulator superfamily protein	gcb_ywa;gwb_sct;gwb_swt;gwb_yca;gwb_ycb;gwb_ywa;gwb_ywb
Novel_miRNA_11	Chr13	41847331	41847351	-	1050.17	4625.3	933.399	5590.63	7454.86	6715.69	7407.11	4531.3	5212.58	3249.49	15132	5239.1	2708.14	35494.8	105345	AGAAUCUUGAUGAUGCUGCAU	related to AP2.7	gca_gcb;gca_scp;gca_sct;gca_swp;gca_swt;gca_yca;gca_ycb;gca_ywa;gca_ywb;gcb_sct;gwa_gcb;gwa_gwb;gwa_scp;gwa_sct;gwa_swp;gwa_swt;gwa_yca;gwa_ycb;gwa_ywa;gwa_ywb;gwb_gca;gwb_sct;scp_sct;scr_sct;sct_yca;sct_ycb;sct_ywa;sct_ywb;swp_sct;swr_sct;swr_swt;swt_scr
Novel_miRNA_10	Chr13	40504454	40504474	-	63.6741	92.961	65.5297	84.3614	163.355	347.387	260.572	406.316	372.752	302.083	152.081	285.075	326.265	199.722	3122.13	UUGAGCCGCGUCAAUAUCUUA	GRAS family transcription factor	gca_scp;gca_scr;gca_swp;gca_swr;gca_ycb;gca_ywb;gcb_swp;gcb_ycb;gcb_ywb;gwa_scp;gwa_scr;gwa_swp;gwa_swr;gwa_yca;gwa_ycb;gwa_ywb;gwb_swp;gwb_ycb
Novel_miRNA_12	Chr15	14210105	14210125	+	0.896819	5.93368	0	0	90.3345	163.146	189.874	298.554	0	0	0	256.343	251.077	279.843	1536	AGCGAGACAUCCUUGUUCACU	embryo sac development arrest 14	gca_scp;gca_scr;gca_sct;gca_yca;gca_ycb;gca_ywa;gca_ywb;gcb_scp;gcb_scr;gcb_sct;gcb_yca;gcb_ycb;gcb_ywa;gcb_ywb;gwa_scp;gwa_scr;gwa_sct;gwa_yca;gwa_ycb;gwa_ywa;gwa_ywb;gwb_scp;gwb_scr;gwb_sct;gwb_yca;gwb_ycb;gwb_ywa;gwb_ywb;swp_scp;swp_scr;swp_sct;swp_yca;swp_ycb;swp_ywa;swp_ywb;swr_scp;swr_scr;swr_sct;swr_yca;swr_ycb;swr_ywa;swr_ywb;swt_scp;swt_scr;swt_sct;swt_yca;swt_ycb;swt_ywa;swt_ywb
Novel_miRNA_13	Chr18	45690345	45690365	-	86.0946	149.331	71.1237	375.408	170.883	158.926	307.031	139.561	340.759	88.1074	98.2188	285.524	112.783	112.634	2496.38	UAAUCUGCAUCCUGAGGUUUA	Galactose oxidase/kelch repeat superfamily protein	gca_gcb;gca_scp;gca_swp;gca_yca;gcb_swr;gwa_gcb
Novel_miRNA_14	Chr20	45894069	45894089	+	35839.6	1048.28	33724.6	1090.79	23951.4	1841.01	41664.6	2360.16	35844.5	2375.75	35732.6	28047.8	2866.57	37755.6	284143	UGAAGCUGCCAGCAUGAUCUG	nuclear protein X1	gca_gcb;gca_scr;gca_swr;gca_ycb;gca_ywb;gcb_scp;gcb_sct;gcb_swp;gcb_swt;gcb_yca;gcb_ywa;gwa_gcb;gwa_gwb;gwa_scr;gwa_swr;gwa_ycb;gwa_ywb;gwb_gca;gwb_scp;gwb_sct;gwb_swp;gwb_swt;gwb_yca;gwb_ywa;scp_scr;scp_ycb;scp_ywb;scr_sct;scr_yca;scr_ywa;sct_ycb;sct_ywb;swp_scr;swp_swr;swp_ycb;swp_ywb;swr_scp;swr_sct;swr_swt;swr_yca;swr_ywa;swt_scr;swt_ycb;swt_ywb;yca_ycb;ywa_ycb;ywa_ywb;ywb_yca
Novel_miRNA_15	Chr20	46916133	46916153	-	7148.54	17258.1	6701.61	11024.3	2077.69	4229.13	3041.35	3096.83	5644.85	6376.25	3494.69	5337.86	6569.61	3986.31	85987.2	UGGAGAAGCAGGGCACGUGCA	NAC (No Apical Meristem) domain transcriptional regulator superfamily protein	gcb_ywa;gwb_sct;gwb_swt;gwb_yca;gwb_ycb;gwb_ywa;gwb_ywb
‘gca’ and ‘gcr’: aerial part and roots, respectively, of germinated seedlings of C08; ‘yca’ and ‘ycr’: aerial part and roots, respectively, of young seedlings of C08; ‘sct’: trifoliates of C08 seedlings; ‘scp’ and ‘scr’: primary leaves and roots, respectively, of C08; ‘gwa’ and ‘gwr’: aerial part and roots, respectively, of germinated seedlings of W05; ‘ywa’ and ‘ywr’: aerial part and roots, resp…
