# Supplementary material for: Comparison of Small RNA Profiles of Glycine max and Glycine soja at Early Developmental Stages
Source: Int J Mol Sci. 2016 Dec 6;17(12):2043. doi: 10.3390/ijms17122043 (PMC5187843; doi:10.3390/ijms17122043)
Supplement: Supplementary file 1 [file ijms-17-02043-s001.zip › ijms-160957-Supplementary Materials/Supplemental Table 4. Pairwise comparisons.xlsx]

## Sheet: a
Supplemental Table 4. Pairwise comparisons of accumulation levels of known miRNAs between different developmental stages, tissue types and accessions (wild vs. cultivated). Only miRNAs with total reads in 14 samples > 3000 reads were shown. (a) Differentially accumulated miRNAs in the cotyledons of cultivated (C08) vs. wild (W05) soybean accessions. (b) Differentially accumulated miRNAs between C…
Supplemental Table 4a. Differentially expressed miRNAs in the cotyledons of cultivated (C08) vs. wild (W05) soybean accessions.
miRNA_ID	gwa	gca	Sum	FC (W/C)
gma-miR1510a-5p	25261.6	2240.13	27501.7	11.2768
gma-miR1510b-5p	21456.2	2822.25	24278.4	7.60249
gma-miR1511	39.5481	210228	210268	0.00018812
gma-miR1535b	109.856	22.5226	132.378	4.87759
gma-miR156r	177.527	4443.88	4621.41	0.0399487
gma-miR408b-3p	56.2462	337.839	394.085	0.166488
gma-miR408c-3p	44.8212	314.45	359.271	0.142538
gma-miR408d	56.2462	321.38	377.626	0.175015
gma-miR4348a	833.147	112.613	945.759	7.39832
gma-miR5670b	420.967	2962.59	3383.55	0.142095
The numbers in the table represent the read counts.‘gca’: shoots of germinated seedlings of C08;‘gwa’: shoots of germinated seedlings of W05.
miRNAs highlighted in yellow had >3000 counts in two samples.

## Sheet: b
Supplemental Table 4b. Differentially expressed miRNAs between C08 and W05 roots
miRNA_ID	gwr	gcr	Sum	FC (W/C)
gma-miR1510a-3p	326.019	1654.2	1980.22	0.197085
gma-miR1510b-5p	51477.1	11504.9	62982	4.47438
gma-miR1511	109.67	332721	332831	0.000329615
gma-miR156r	88.733	1094.01	1182.74	0.081108
gma-miR394a-3p	336.986	47.2889	384.275	7.12611
gma-miR408b-3p	101.694	23.6445	125.339	4.30097
gma-miR5670b	72.781	752.076	824.857	0.0967735
Novel_miRNA_2	13.8452	311.293	325.139	0.0444765
The numbers in the table represent the read counts. ‘gca’ and ‘gcr’: shoots and roots, respectively, of germinated seedlings of C08;‘gwa’ and ‘gwr’: shoots and roots, respectively, of germinated seedlings of W05.
miRNAs highlighted in yellow had >3000 counts in two samples.

## Sheet: c
Supplemental Table 4c. Differentially expressed miRNAs between leaves (cotyledons) and roots during germination
C08						W05
miRNA_ID	gca	gcr	Sum	FC(L/R)		miRNA_ID	gwa	gwr	Sum	FC(L/R)
gma-miR156f	443626	1957.03	445583	226.683		gma-miR156b	84881.6	1634.08	86515.7	51.9445
gma-miR156b	121988	587.474	122576	207.649		gma-miR156f	311717	6045.81	317763	51.5592
gma-miR3522	69600.8	1026.72	70627.6	67.7898		Novel_miRNA_14	35839.6	1048.28	36887.9	34.1888
gma-miR167e	179858	3794.03	183652	47.4054		gma-miR167c	32830.2	976.063	33806.3	33.6353
gma-miR167f	540144	11665.8	551810	46.3015		gma-miR167j	35121.3	1056.82	36178.2	33.233
gma-miR167g	36387.8	1133.12	37520.9	32.1131		gma-miR167g	35174.1	1121.63	36295.7	31.3599
gma-miR167c	36036.1	1137.66	37173.8	31.6756		gma-miR3522	30713.1	1391.81	32104.9	22.0669
gma-miR167j	36556.7	1175.86	37732.6	31.0894		gma-miR167e	53222.9	3289.1	56512.1	16.1816
Novel_miRNA_14	33724.6	1090.79	34815.4	30.9176		gma-miR167f	160420	10029.8	170450	15.9943
gma-miR4996	4950.64	476.527	5427.16	10.389		gma-miR167b	10113.8	1829.5	11943.3	5.52817
gma-miR169v	4059.26	391.043	4450.31	10.3806		gma-miR168b	16142.7	20736.6	36879.3	0.778461
gma-miR169g	4022.88	411.05	4433.93	9.78684		Novel_miRNA_11	1050.17	4625.3	5675.48	0.22705
gma-miR167b	14375.5	1999.78	16375.2	7.18854		gma-miR172b-3p	1029.13	4662.97	5692.1	0.220702
gma-miR167a	2887.22	402.865	3290.09	7.16672		gma-miR172a	1023.86	4860.38	5884.23	0.210654
gma-miR167d	2967.78	414.688	3382.47	7.15667		gma-miR166r	716.26	4015.92	4732.18	0.178355
gma-miR169f	5010.41	823.919	5834.33	6.08119		gma-miR5769	842.814	4816.51	5659.32	0.174984
gma-miR156r	4443.88	1094.01	5537.89	4.062		gma-miR1512b	201.256	3977.03	4178.29	0.0506045
gma-miR1510b-5p	2822.25	11504.9	14327.1	0.24531
gma-miR1510a-5p	2240.13	9956.14	12196.3	0.225
gma-miR172b-3p	1011.78	6026.61	7038.39	0.167886
Novel_miRNA_11	933.399	5590.63	6524.03	0.166958
gma-miR172a	971.936	5993.87	6965.81	0.162155
gma-miR5769	582.122	4166.88	4749	0.139702
gma-miR1512b	269.405	6057.53	6326.94	0.0444743

## Sheet: d
Supplemental Table 4d. Differentially expressed miRNAs between germinated samples and young seedling samples.
miRNA_ID	gwa	gwr	gca	gcr	ywa	ywr	yca	ycr	swp	swr	swt	scp	scr	sct	Differentially expressed comparisons
gma-miR1535b	109.856	98.703	22.5226	113.675	558.521	531.961	693.07	753.863	739.897	291.003	23.2599	1109.69	1065.21	17.9767	gca_gcb;gca_scp;gca_scr;gca_swp;gca_swr;gca_yca;gca_ycb;gca_ywa;gca_ywb;gcb_scp;gcb_scr;gcb_sct;gcb_swp;gcb_swt;gcb_yca;gcb_ycb;gcb_ywa;gcb_ywb;gwa_gca;gwa_scp;gwa_scr;gwa_sct;gwa_swp;gwa_swt;gwa_yca;gwa_ycb;gwa_ywa;gwa_ywb;gwb_gca;gwb_scp;gwb_scr;gwb_sct;gwb_swp;gwb_swt;gwb_yca;gwb_ycb;gwb_ywa;gwb_ywb;scp_sct;scr_sct;sct_yca;sct_ycb;sct_ywa;sct_ywb;swp_sct;swp_swt;swr_sct;swr_swt;swt_scp;swt_scr…
gma-miR156b	84881.6	1634.08	121988	587.474	5933.99	105.682	13793.1	51.3998	6206.66	15.572	59.8113	6803.4	87.9657	55.1284	gca_gcb;gca_scp;gca_scr;gca_sct;gca_swp;gca_swr;gca_swt;gca_yca;gca_ycb;gca_ywa;gca_ywb;gcb_scp;gcb_scr;gcb_sct;gcb_swp;gcb_swr;gcb_swt;gcb_yca;gcb_ycb;gcb_ywa;gcb_ywb;gwa_gcb;gwa_gwb;gwa_scp;gwa_scr;gwa_sct;gwa_swp;gwa_swr;gwa_swt;gwa_yca;gwa_ycb;gwa_ywa;gwa_ywb;gwb_gca;gwb_scp;gwb_scr;gwb_sct;gwb_swr;gwb_swt;gwb_yca;gwb_ycb;gwb_ywb;scp_scr;scp_sct;scp_ycb;scp_ywb;scr_yca;scr_ywa;sct_yca;sct_ywa…
gma-miR156f	311717	6045.81	443626	1957.03	21660.4	411.182	50371.2	198.103	22850.2	63.2614	235.922	25084.2	296.884	173.774	gca_gcb;gca_scp;gca_scr;gca_sct;gca_swp;gca_swr;gca_swt;gca_yca;gca_ycb;gca_ywa;gca_ywb;gcb_scp;gcb_scr;gcb_sct;gcb_swp;gcb_swr;gcb_swt;gcb_yca;gcb_ycb;gcb_ywa;gcb_ywb;gwa_gcb;gwa_gwb;gwa_scp;gwa_scr;gwa_sct;gwa_swp;gwa_swr;gwa_swt;gwa_yca;gwa_ycb;gwa_ywa;gwa_ywb;gwb_gca;gwb_scp;gwb_scr;gwb_sct;gwb_swr;gwb_swt;gwb_yca;gwb_ycb;gwb_ywb;scp_scr;scp_sct;scp_ycb;scp_ywb;scr_yca;scr_ywa;sct_yca;sct_ywa…
gma-miR482b-3p	1829.76	982.045	2372.67	1636.92	138.271	240.67	190.345	232.37	460.708	529.45	320.655	509.025	258.399	272.047	gca_scp;gca_scr;gca_sct;gca_swp;gca_swr;gca_swt;gca_yca;gca_ycb;gca_ywa;gca_ywb;gcb_scr;gcb_sct;gcb_swt;gcb_yca;gcb_ycb;gcb_ywa;gcb_ywb;gwa_scr;gwa_sct;gwa_swt;gwa_yca;gwa_ycb;gwa_ywa;gwa_ywb;gwb_yca;gwb_ycb;gwb_ywa;gwb_ywb
gma-miR482d-3p	5439.18	2989.01	7189.03	4953.52	371.312	698.921	563.741	707.817	1404.24	1535.79	1033.41	1505.84	806.811	792.172	gca_scp;gca_scr;gca_sct;gca_swp;gca_swr;gca_swt;gca_yca;gca_ycb;gca_ywa;gca_ywb;gcb_scr;gcb_sct;gcb_swt;gcb_yca;gcb_ycb;gcb_ywa;gcb_ywb;gwa_scr;gwa_sct;gwa_swt;gwa_yca;gwa_ycb;gwa_ywa;gwa_ywb;gwb_yca;gwb_ycb;gwb_ywa;gwb_ywb;scp_ywa;swr_ywa
gma-miR5670b	420.967	72.781	2962.59	752.076	20.1969	15.0974	332.939	39.6206	2.76425	0	0	315.696	32.9872	9.58755	gca_scp;gca_scr;gca_sct;gca_swp;gca_swr;gca_swt;gca_yca;gca_ycb;gca_ywa;gca_ywb;gcb_scr;gcb_sct;gcb_swp;gcb_swr;gcb_swt;gcb_ycb;gcb_ywa;gcb_ywb;gwa_gca;gwa_gwb;gwa_scr;gwa_sct;gwa_swp;gwa_swr;gwa_swt;gwa_ycb;gwa_ywa;gwa_ywb;gwb_gca;gwb_gcb;gwb_scp;gwb_sct;gwb_swp;gwb_swr;gwb_swt;gwb_yca;gwb_ywb;scp_scr;scp_sct;scp_ycb;scp_ywa;scp_ywb;scr_yca;sct_yca;sct_ycb;swp_scp;swp_scr;swp_yca;swp_ycb;swp_ywa…
Novel_miRNA_2	43.0473	13.8452	83.91	311.293	1191.66	924.023	2921.5	4352.88	1093.7	2043.25	12.6734	9028.58	4272.33	164.887	gca_scp;gca_scr;gca_swp;gca_swr;gca_swt;gca_yca;gca_ycb;gca_ywa;gca_ywb;gcb_scp;gcb_scr;gcb_swr;gcb_swt;gcb_yca;gcb_ycb;gwa_gcb;gwa_scp;gwa_scr;gwa_swp;gwa_swr;gwa_yca;gwa_ycb;gwa_ywa;gwa_ywb;gwb_gca;gwb_gcb;gwb_scp;gwb_scr;gwb_sct;gwb_swp;gwb_swr;gwb_yca;gwb_ycb;gwb_ywa;gwb_ywb;scp_sct;scp_ywa;scp_ywb;scr_sct;scr_ywb;sct_yca;sct_ycb;sct_ywa;sct_ywb;swp_scp;swp_sct;swp_swt;swr_scp;swr_sct;swr_swt…
These miRNAs were differeniatlly accumulated in germinated samples (light yellow) and young seedling samples (light blue).

## Sheet: e
Supplemental Table 4e. Differentially expressed miRNAs between young seedling samples and seedling samples .
miRNA_ID	gwa	gwr	gca	gcr	ywa	ywr	yca	ycr	swp	swr	swt	scp	scr	sct	Differentially expressed comparisons
gma-miR2109-5p	9260.41	13886.2	8150.58	4354.22	13326.8	38144	26897.7	43136.2	2521.92	7479.45	3807.98	4023.03	8447.46	2115.25	gca_ycb;gca_ywb;gcb_yca;gcb_ycb;gcb_ywb;gwa_sct;gwa_ycb;gwa_ywb;gwb_sct;gwb_swp;scp_yca;scp_ycb;scp_ywb;scr_ycb;scr_ywb;sct_yca;sct_ycb;sct_ywa;sct_ywb;swp_yca;swp_ycb;swp_ywa;swp_ywb;swr_ycb;swr_ywb;swt_yca;swt_ycb;swt_ywb
These miRNAs were differeniatlly accumulated in young seedling samples (light blue) and seedling samples (light green).

## Sheet: f
Supplemental Table 4f. Differentially expressed miRNAs between all cultivated (C08) and wild (W05) soybean samples.
miRNA_ID	gwa	gwb	gca	gcb	ywa	ywb	yca	ycb	swp	swr	swt	scp	scr	sct	Target_description
gma-miR1511	39.5481	109.67	210228	332721	13.2056	63.9419	87058.2	139262	16.5855	31.1441	31.5671	38545.7	108708	84949.3	RGA-like protein 3
The numbers in the table represent the read counts. ‘gca’ and ‘gcr’: shoots and roots, respectively, of germinated seedlings of C08; ‘yca’ and ‘ycr’: shoots and roots, respectively, of young seedlings of C08; ‘sct’: trifoliates of C08 seedlings; ‘scp’ and ‘scr’: primary leaves and roots, respectively, of C08; ‘gwa’ and ‘gwr’: shoots and roots, respectively, of germinated seedlings of W05; ‘ywa’ a…

## Sheet: g
Supplemental Table 4g. Differentially expressed miRNA156/172 in different growth stages
	W05						C08
	Leaf			Root			Leaf			Root
miRNA_ID	gwa	ywa	swp	gwr	ywr	swr	gca	yca	scp	gcr	ycr	scr
gma-miR156f	311717	21660.4	22850.2	6045.81	411.182	63.2614	443626	50371.2	25084.2	1957.03	198.103	296.884
gma-miR156b	84881.6	5933.99	6206.66	1634.08	105.682	15.572	121988	13793.1	6803.4	587.474	51.3998	87.9657
gma-miR172a	1023.86	7783.56	6333.81	4860.38	4252.14	2976.21	971.936	7460.61	6486.58	5993.87	2867.68	2772.3
gma-miR172b-3p	1029.13	7692.67	6455.44	4662.97	4240.59	3015.14	1011.78	7296.13	6520.67	6026.61	2746.67	2772.3
gma-miR172f	427.998	3138.28	2497.96	1943.15	1717.55	1151.36	397.61	2869.77	2571.39	2372.63	1102.95	1105.07
gma-miR172h-3p	441.181	3030.31	2512.7	1908.26	1729.98	1173.74	378.553	2927.47	2575.86	2413.55	1094.39	1081.7

## Sheet: i
Supplemental Table 4i. Differentially expressed miRNAs in the young seedling leaves of cultivated (C08) vs. wild (W05) soybean accessions.
miRNA_ID	ywa	yca	Sum	FC (W/C)
gma-miR4996	2535.48	503.387	3038.87	5.03684
gma-miR4348a	2129.22	54.3844	2183.6	39.1512
gma-miR408c-3p	355.776	61.0166	416.792	5.83079
gma-miR5770a	500.261	78.9237	579.184	6.33854
gma-miR408b-3p	323.927	55.7109	379.637	5.81443
gma-miR408d	309.944	49.7418	359.686	6.23106
gma-miR408b-5p	311.498	49.0786	360.576	6.34692
gma-miR5670b	20.1969	332.939	353.136	0.0606624
gma-miR1511	13.2056	87058.2	87071.4	0.000151688

## Sheet: j
Supplemental Table 4j. Differentially expressed miRNAs in the young seedling roots of cultivated (C08) vs. wild (W05) soybean accessions.
miRNA_ID	ywr	ycr	Sum	FC (W/C)
gma-miR1531-5p	929.822	4174.09	5103.91	0.222761
gma-miR1511	63.9419	139262	139326	0.000459148
Novel_miRNA_2	924.023	4352.88	5276.9	0.212279

## Sheet: k
Supplemental Table 4k. Differentially expressed miRNAs in the primary leaves of cultivated (C08) vs. wild (W05) soybean accessions.
miRNA_ID	swp	scp	Sum	FC (W/C)
gma-miR4348a	513.229	23.4677	536.696	21.8696
gma-miR5670b	2.76425	315.696	318.461	0.00875604
gma-miR1511	16.5855	38545.7	38562.3	0.000430281
Novel_miRNA_2	1093.7	9028.58	10122.3	0.121138

[truncated: 3 more sheets: l, m, Legend]
