# Supplementary material for: Comparison of Small RNA Profiles of Glycine max and Glycine soja at Early Developmental Stages
Source: Int J Mol Sci. 2016 Dec 6;17(12):2043. doi: 10.3390/ijms17122043 (PMC5187843; doi:10.3390/ijms17122043)
Supplement: Supplementary file 1 [file ijms-17-02043-s001.zip › ijms-160957-Supplementary Materials/Supplemental Table 5. Candidate phasiRNAs.xlsx]

## Sheet: a
Supplemental Table 5a. Candidates phasiRNAs in C08
CHRT	POS	gca	gcr	yca	ycr	scp	scr	sct	SUM	Sequence	Gene Name	Source
Chr04	47363101	3084	37	2372	34	1870	18	3557	10972	TCTCATCTTACAGTTGGACGG	NA	NA
Chr04	49036524	6005.14	3229.76	4716.62	919.564	8134.85	612.887	2312.6	25931.4	TAGACTCCAGCGAAAGAAGGT	Glyma.04G219600	Disease resistance protein (TIR-NBS-LRR class) family
Chr04	49036629	6922.51	10030.1	12491.5	9948.01	10964.1	3661.28	3864.02	57881.5	CAAACATGAGCTACAACATTT	Glyma.04G219600	Disease resistance protein (TIR-NBS-LRR class) family
Chr04	49036503	14834.6	11690.8	11789.6	4515	12321.9	3460.77	8943.16	67555.9	TCTCTTGATTCTAGATGATGT	Glyma.04G219600	Disease resistance protein (TIR-NBS-LRR class) family
Chr04	49036610	87501.4	27001.8	93982	31964.1	85487.2	14323.6	30185.6	370446	TGAAAGAAGGATGCTTTGGAA	Glyma.04G219600	Disease resistance protein (TIR-NBS-LRR class) family
Chr06	11933366	695.68	546.556	1400.89	595.24	1876.07	194.493	519.678	5828.6	AGTAAGGATGATGCTCTTCAA	Glyma.06G146200	Disease resistance protein (TIR-NBS-LRR class) family
Chr06	11933301	2725.16	319.754	1204.12	376.185	483.211	145.703	849.752	6103.88	TATTTCTGAAAGAAGGATGCT	Glyma.06G146200	Disease resistance protein (TIR-NBS-LRR class) family
Chr06	19393086	157	3983	34	1622	23	1299	1	7119	TAGGTATACAAAAAGAATTAC	Glyma.06G205100	Disease resistance protein (TIR-NB-LRR class)
Chr06	11933429	263.33	1248.03	956.443	1147.13	2262.63	1071.38	185.451	7134.4	CAATACATGTGGAGGTCTTAA	Glyma.06G146200	Disease resistance protein (TIR-NBS-LRR class) family
Chr06	19393171	220.462	3890.34	57.7586	2286.53	30.2007	800.697	2.07594	7288.06	TGGACTAGGCTACATAATGCA	Glyma.06G205100	Disease resistance protein (TIR-NBS-LRR class), putative
Chr06	19393170	48.9916	2478.71	5.87375	3271.11	21.7445	1659.54	8.30377	7494.27	ATGGACTAGGCTACATAATGC	Glyma.06G205100	Disease resistance protein (TIR-NBS-LRR class), putative
Chr06	47411102	2307.5	327.19	2125.32	347.546	1540.23	145.034	1208.89	8001.72	AAGATTGCATATCTGAAGGTC	Glyma.06G285500	Disease resistance protein (TIR-NBS-LRR class), putative
Chr06	11933346	1261.53	4272.06	3303.01	3573.76	6158.52	2364.66	543.897	21477.4	CATATGAGCTGAAAGAATTGA	Glyma.06G146200	Disease resistance protein (TIR-NBS-LRR class) family
Chr07	4028563	755.695	405.269	537.449	787.977	854.075	513.97	292.708	4147.14	TAGTTTCAAATGAAGTCTGCA	Glyma.07G048000	NTL9 NAC transcription factor-like 14
Chr07	4028585	536.457	782.033	385.71	2220.73	1856.74	1580.67	234.581	7596.93	AGAGGAAATGCAGACTTCATT	Glyma.07G048000	NTL9 NAC transcription factor-like 12
Chr07	4028583	1940.07	1805.74	1685.77	4419.02	2439.01	2928.76	1190.21	16408.6	TGAAGTCTGCATTTCCTCTGT	Glyma.07G048000	NTL9 NAC transcription factor-like 13
Chr07	4028584	3397.56	2066.01	1752.34	4774.3	4992.78	5175.79	1394.34	23553.1	ATGAAGTCTGCATTTCCTCTG	Glyma.07G048000	NTL9 NAC transcription factor-like 15
Chr08	41924258	1150.08	7820.33	1304.95	2235.44	2993.49	1936.91	279.56	17720.8	TGCGACATCAGAAAGGTTCTT	Glyma.08G301200	Disease resistance protein (TIR-NBS-LRR class) family
Chr09	2042178	383.359	1376.92	292.709	700.51	510.995	581.474	62.2783	3908.25	TTGACTGGCAGCATATTTTAA	Glyma.09G025300	ATDCL2,DCL2
Chr09	2737526	661.386	1333.55	1012.24	158.679	1890.56	305.441	444.252	5806.11	TCAGTGGATAGTGATACAGGG	Glyma.09G032400
Chr09	2042179	995.753	1704.11	598.144	711.346	1139.17	579.469	92.0334	5820.03	TGACTGGCAGCATATTTTAAA	Glyma.09G025300	ATDCL2,DCL2
Chr09	2737607	867.15	599.848	1408.72	362.253	1443.59	259.992	1061.5	6003.06	TCTTGACCTTGTAAGACCTTT	Glyma.09G032400
Chr09	2737608	861.027	941.91	1288.31	620.009	1061.86	403.69	1224.11	6400.92	TTCTTGACCTTGTAAGACCTT	Glyma.09G032400
Chr09	2737587	5060.83	4994.6	7251.15	4064.5	5752.62	2226.31	6564.13	35914.1	TTCTTGACCTTGTAAGACCTC	Glyma.09G032400
Chr09	2737586	15605	9560.39	25322.7	6655.23	21283	3877.83	17473.2	99777.4	TCTTGACCTTGTAAGACCTCA	Glyma.09G032400
Chr11	30572694	5802	3098	2729	2129	5821	2225	2525	24329	TCAACCGGAAAAGATGACATT	Glyma.11G212800	LRR and NB-ARC domains-containing disease resistance protein
Chr11	30572485	6149.66	4952.46	2941.77	4482.49	6007.52	3508.23	1060.81	29102.9	TTGGAGGATTCATTGTGGCAT	Glyma.11G212800	LRR and NB-ARC domains-containing disease resistance protein
Chr12	31232241	1933.94	148.723	2070.5	284.848	308.047	51.4638	507.914	5305.44	TTAATATGATTTTCGTTGTTT	Glyma.12G163000	Disease resistance protein (TIR-NBS-LRR class) family
Chr12	31232180	6457.09	272.658	4699	687.351	2353.24	159.738	1992.21	16621.3	TAATTGTTTTTGTAAACCTGA	Glyma.12G163000	Disease resistance protein (TIR-NBS-LRR class) family
Chr13	30175261	73	142	485	432	1155	645	112	3044	CAAAGATGACAGTGGAGACGA	Glyma.13G188300	NB-ARC domain-containing disease resistance protein
Chr13	30175366	450.722	363.131	581.502	506.225	1049.78	294.079	148.084	3393.52	TCGAGACCAATGGAAGGCTTT	Glyma.13G187900	NB-ARC domain-containing disease resistance protein
Chr13	30208142	450.722	363.131	581.502	506.225	1049.78	294.079	148.084	3393.52	TCGAGACCAATGGAAGGCTTT	Glyma.13G188300	NB-ARC domain-containing disease resistance protein
Chr13	19268783	1248	215	984	390	980	349	453	4619	ATGCACGGCCTCTTCCTTTAC	NA	NA
Chr13	30175365	460.521	417.663	1015.18	656.389	2098.34	327.497	243.577	5219.17	ATCGAGACCAATGGAAGGCTT	Glyma.13G188300	NB-ARC domain-containing disease resistance protein
Chr13	30208141	460.521	417.663	1015.18	656.389	2098.34	327.497	243.577	5219.17	ATCGAGACCAATGGAAGGCTT	Glyma.13G187900	NB-ARC domain-containing disease resistance protein
Chr15	44547486	1218	496	453	65	503	120	246	3101	CAAGAATCTTTACATGCTGCC	NA	NA
Chr15	44547257	906.344	876.224	1569.27	459.782	1984.79	264.671	781.246	6842.33	ATATGTAAATCTCTTGGGAAT
Chr15	44547194	1674.29	645.704	1489	335.935	2704.77	335.517	235.965	7421.18	TCATGAGGGCATTGTATAAAA
Chr15	44547192	2164.2	1484.75	956.443	480.681	1996.87	478.547	336.995	7898.48	TCTCATGAGGGCATTGTATAA
Chr15	44546856	4671.34	3989.49	2102.8	750.823	3480.33	675.045	912.723	16582.5	TGGAGGACAGTCATACATCAA
Chr16	30784626	707.928	60.7284	1480.19	602.98	1418.22	150.381	118.329	4538.76	TGGAGGACCTTTGAAGGTGCA	Glyma.16G147100
Chr16	1462133	205	465	693	622	2440	1146	343	5914	AAAAGGGTATACTGTGAAAGC	Glyma.16G016700	NTL9 NAC transcription factor-like 9
Chr16	32109708	2028.25	589.933	1154.19	433.465	1738.35	254.646	506.53	6705.37	ATTAACTGACTGGCAAGGCAA	Glyma.16G161900	Pentatricopeptide repeat (PPR) superfamily protein
Chr16	4856339	122.479	1028.66	764.567	2641.04	2594.84	3816.34	215.898	11183.8	CAGAAGGTAGAGAAGATGTAT	Glyma.16G050500	AFB3 auxin signaling F-box 3
Chr16	1452749	2230.34	2264.3	2052.88	1664.97	3545.56	1408.24	1042.12	14208.4	TAGTTTCAAATGGAGTCTGCA	Glyma.16G016600	NTL9 NAC transcription factor-like 9
Chr16	1462005	2230.34	2264.3	2052.88	1664.97	3545.56	1408.24	1042.12	14208.4	TAGTTTCAAATGGAGTCTGCA	Glyma.16G016600	NTL9 NAC transcription factor-like 9
Chr16	5771256	4319.83	3266.94	3484.12	2202.93	3028.52	1278.57	1217.19	18798.1	TTAAGGAATTGTAAGTGATGA	Glyma.16G058900
Chr16	1462134	1113	2300	2166	2917	5082	4026	1340	18944	AAAGGGTATACTGTGAAAGCA	Glyma.16G016700	NTL9 NAC transcription factor-like 9
Chr16	5771296	5827.55	3859.35	754.777	339.031	5581.08	783.319	2210.19	19355.3	TTTGTTTCTGAAATGGTTGGT	Glyma.16G058900
Chr16	5771393	1927.82	8125.21	2013.72	3328.39	2366.52	2689.49	799.238	21250.4	CACCATTAAGACAGAGACCTT	Glyma.16G058900
Chr16	30784574	1927.82	8125.21	2013.72	3328.39	2366.52	2689.49	799.238	21250.4	CACCATTAAGACAGAGACCTT	Glyma.16G147100
Chr16	30784605	5132	2533	3217	5654	2911	2956	2554	24957	ATTTGATACACAAATCGGACA	Glyma.16G147100	NA
Chr16	30784710	5509.1	10206.1	4228.12	3689.87	6864.01	3879.17	1591.56	35967.9	CTAATACTTTGGCATGGATAA	Glyma.16G147100
Chr16	30784810	5594	8131	4370	6311	6243	4779	4066	39494	TTTCTGAGCAACTGTATGGCA	Glyma.16G147100	NA
Chr19	34719949	122.479	1028.66	764.567	2641.04	2594.84	3816.34	215.898	11183.8	CAGAAGGTAGAGAAGATGTAT	Glyma.19G100200	AFB3 auxin signaling F-box 3

## Sheet: b
Supplemental Table 5b. Candidates phasiRNAs in W05
CHRT	POS	gwa	gwr	ywa	ywr	swp	swr	swt	SUM	Sequence	Gene Name	Source
Chr16	30784626	417	196	1185	664	174	290	152	3078	TGGAGGACCTTTGAAGGTGCA	Glyma.16G147100
Chr06	11933429	414	577	817	1198	0	0	0	3006	CAATACATGTGGAGGTCTTAA	Glyma.06G146200	Disease resistance protein (TIR-NBS-LRR class) family
Chr09	2737607	721.238	209.687	754.511	165.554	631.003	164.736	370.695	3017.43	TCTTGACCTTGTAAGACCTTT	Glyma.09G032400
Chr15	44547194	689.157	204.471	639.805	223.789	910.056	237.437	138.439	3043.15	TCATGAGGGCATTGTATAAAA
Chr09	2042179	874.516	399.553	419.739	632.265	550.134	579.284	58.3502	3513.84	TGACTGGCAGCATATTTTAAA	Glyma.09G025300	ATDCL2,DCL2
Chr15	44547257	784.213	93.8898	985.623	350.242	886.137	256.772	348.385	3705.26	ATATGTAAATCTCTTGGGAAT
Chr09	2042178	433.694	532.042	319.478	1001.64	373.59	1060.35	78.9443	3799.74	TTGACTGGCAGCATATTTTAA	Glyma.09G025300	ATDCL2,DCL2
Chr06	11933366	777.084	115.797	1124.12	545.745	964.728	220.422	242.554	3990.45	AGTAAGGATGATGCTCTTCAA	Glyma.06G146200	Disease resistance protein (TIR-NBS-LRR class) family
Chr06	11933301	1905.88	68.8525	1605.04	455.897	0	0	0	4035.66	TATTTCTGAAAGAAGGATGCT	Glyma.06G146200	Disease resistance protein (TIR-NBS-LRR class) family
Chr06	19393170	65.3511	308.793	11.8955	2125.58	12.5289	1694.54	4.57648	4223.26	ATGGACTAGGCTACATAATGC	Glyma.06G205100	Disease resistance protein (TIR-NBS-LRR class), putative
Chr12	31232241	822.236	87.6305	1899.02	415.964	602.528	56.459	414.172	4298.01	TTAATATGATTTTCGTTGTTT	Glyma.12G163000	Disease resistance protein (TIR-NBS-LRR class) family
Chr09	2737608	598.854	472.579	959.283	535.762	922.585	512.771	548.034	4549.87	TTCTTGACCTTGTAAGACCTT	Glyma.09G032400
Chr15	44547192	1347.42	396.424	683.988	489.174	870.192	519.732	268.868	4575.8	TCTCATGAGGGCATTGTATAA
Chr13	30175261	431.317	469.449	904.904	573.198	1575.23	566.136	342.664	4862.9	CAAAGATGACAGTGGAGACGA	Glyma.13G188300	NB-ARC domain-containing disease resistance protein
Chr09	2737526	1615.95	652.013	714.577	178.033	1228.97	298.536	446.207	5134.29	TCAGTGGATAGTGATACAGGG	Glyma.09G032400
Chr16	32109708	2009.25	268.108	959.283	418.46	961.311	311.684	358.682	5286.78	ATTAACTGACTGGCAAGGCAA	Glyma.16G161900	Pentatricopeptide repeat (PPR) superfamily protein
Chr06	19393171	203.182	1751.57	47.5818	2187.14	44.4208	1535.99	0.57206	5770.46	TGGACTAGGCTACATAATGCA	Glyma.06G205100	Disease resistance protein (TIR-NBS-LRR class), putative
Chr15	44546856	2982.39	831.447	1026.41	443.418	1455.63	591.659	481.103	7812.05	TGGAGGACAGTCATACATCAA
Chr07	4028585	375.472	712.52	606.668	2080.65	1604.84	2712.35	206.514	8299.02	AGAGGAAATGCAGACTTCATT	Glyma.07G048000	NTL9 NAC transcription factor-like 12
Chr16	4856339	326.755	942.028	798.694	2162.18	1414.63	2581.64	287.746	8513.68	CAGAAGGTAGAGAAGATGTAT	Glyma.16G050500	AFB3 auxin signaling F-box 3
Chr19	34719949	326.755	942.028	798.694	2162.18	1414.63	2581.64	287.746	8513.68	CAGAAGGTAGAGAAGATGTAT	Glyma.19G100200	AFB3 auxin signaling F-box 3
Chr13	30175366	1563.67	797.02	1753.73	1263.7	2026.27	798.159	506.846	8709.4	TCGAGACCAATGGAAGGCTTT	Glyma.13G187900	NB-ARC domain-containing disease resistance protein
Chr13	30208142	1563.67	797.02	1753.73	1263.7	2026.27	798.159	506.846	8709.4	TCGAGACCAATGGAAGGCTTT	Glyma.13G188300	NB-ARC domain-containing disease resistance protein
Chr16	1452749	2463.14	762.594	905.754	1587.32	1131.02	1549.91	340.376	8740.12	TAGTTTCAAATGGAGTCTGCA	Glyma.16G016600	NTL9 NAC transcription factor-like 9
Chr16	1462005	2463.14	762.594	905.754	1587.32	1131.02	1549.91	340.376	8740.12	TAGTTTCAAATGGAGTCTGCA	Glyma.16G016600	NTL9 NAC transcription factor-like 9
Chr13	30175365	1240.48	733.384	2147.98	1305.3	2095.75	784.238	621.83	8928.96	ATCGAGACCAATGGAAGGCTT	Glyma.13G188300	NB-ARC domain-containing disease resistance protein
Chr13	30208141	1240.48	733.384	2147.98	1305.3	2095.75	784.238	621.83	8928.96	ATCGAGACCAATGGAAGGCTT	Glyma.13G187900	NB-ARC domain-containing disease resistance protein
Chr08	41924258	983.831	3684.65	665.296	1672.18	1938.57	1842.26	124.709	10911.5	TGCGACATCAGAAAGGTTCTT	Glyma.08G301200	Disease resistance protein (TIR-NBS-LRR class) family
Chr16	5771256	3658.47	722.952	2590.66	1648.88	1593.45	1232.04	520.003	11966.5	TTAAGGAATTGTAAGTGATGA	Glyma.16G058900
Chr07	4028563	2554.63	711.476	1281.31	3136.37	1424.88	2420.77	664.162	12193.6	TAGTTTCAAATGAAGTCTGCA	Glyma.07G048000	NTL9 NAC transcription factor-like 14
Chr06	47411102	4245.44	152.31	3472.62	509.972	2295.07	174.791	1374.66	12224.9	AAGATTGCATATCTGAAGGTC	Glyma.06G285500	Disease resistance protein (TIR-NBS-LRR class), putative
Chr12	31232180	4417.73	65.7229	4921.32	579.022	2251.79	126.839	867.816	13230.2	TAATTGTTTTTGTAAACCTGA	Glyma.12G163000	Disease resistance protein (TIR-NBS-LRR class) family
Chr16	5771296	5604.75	1566.92	1011.96	455.065	3334.98	1124.54	862.095	13960.3	TTTGTTTCTGAAATGGTTGGT	Glyma.16G058900
Chr16	5771393	2028.26	4685.1	1182.75	3108.91	1486.39	2233.61	471.95	15197	CACCATTAAGACAGAGACCTT	Glyma.16G058900
Chr16	30784574	2028.26	4685.1	1182.75	3108.91	1486.39	2233.61	471.95	15197	CACCATTAAGACAGAGACCTT	Glyma.16G147100
Chr04	49036524	6950.98	1612.82	2434.32	1038.25	4928.43	894.836	983.372	18843	TAGACTCCAGCGAAAGAAGGT	Glyma.04G219600	Disease resistance protein (TIR-NBS-LRR class) family
Chr06	11933346	2652.07	2381.67	2936.48	4403.39	3106.04	3049.56	498.837	19028	CATATGAGCTGAAAGAATTGA	Glyma.06G146200	Disease resistance protein (TIR-NBS-LRR class) family
Chr11	30572485	3386.37	2650.82	1755.43	4514.87	5057.13	5181.85	578.925	23125.4	TTGGAGGATTCATTGTGGCAT	Glyma.11G212800	LRR and NB-ARC domains-containing disease resistance protein
Chr16	30784710	4931.04	2964.83	2123.34	4704.55	3734.76	4322.59	814.614	23595.7	CTAATACTTTGGCATGGATAA	Glyma.16G147100
Chr09	2737587	3410.14	2686.29	5861.06	3333.54	4987.66	3052.65	3082.26	26413.6	TTCTTGACCTTGTAAGACCTC	Glyma.09G032400
Chr07	4028583	4124.25	3028.47	2152.23	8434.09	4119.74	7041.9	1615.5	30516.2	TGAAGTCTGCATTTCCTCTGT	Glyma.07G048000	NTL9 NAC transcription factor-like 13
Chr04	49036629	8417.22	4197.92	8732.11	10969.8	6884.08	4249.89	2442.13	45893.1	CAAACATGAGCTACAACATTT	Glyma.04G219600	Disease resistance protein (TIR-NBS-LRR class) family
Chr04	49036503	16633.6	2489.12	8041.32	5462.44	9570.97	3090.55	4341.94	49630	TCTCTTGATTCTAGATGATGT	Glyma.04G219600	Disease resistance protein (TIR-NBS-LRR class) family
Chr09	2737586	11729.9	5081.53	14481.9	4227.03	12941.3	3487.31	6852.71	58801.6	TCTTGACCTTGTAAGACCTCA	Glyma.09G032400
Chr07	4028584	6615.91	6663.05	3597.52	14544.6	11370.6	19814.8	3422.64	66029.1	ATGAAGTCTGCATTTCCTCTG	Glyma.07G048000	NTL9 NAC transcription factor-like 15
Chr04	49036610	83258.5	12855.6	62057.7	34229.7	72184.9	15629.8	15481.7	295698	TGAAAGAAGGATGCTTTGGAA	Glyma.04G219600	Disease resistance protein (TIR-NBS-LRR class) family

## Sheet: c
Supplemental Table 5c. Common phasiRNAs between C08 and W05
CHRT	POS	gwa	gwr	gca	gcr	ywa	ywr	yca	ycr	swp	swr	swt	scp	scr	sct	SUM	Gene Name	Source
Chr04	49036503	16633.6	2489.12	14834.6	11690.8	8041.32	5462.44	11789.6	4515	9570.97	3090.55	4341.94	12321.9	3460.77	8943.16	117186	Glyma.04G219600	Disease resistance protein (TIR-NBS-LRR class) family
Chr04	49036524	6950.98	1612.82	6005.14	3229.76	2434.32	1038.25	4716.62	919.564	4928.43	894.836	983.372	8134.85	612.887	2312.6	44774.4	Glyma.04G219600	Disease resistance protein (TIR-NBS-LRR class) family
Chr04	49036610	83258.5	12855.6	87501.4	27001.8	62057.7	34229.7	93982	31964.1	72184.9	15629.8	15481.7	85487.2	14323.6	30185.6	666144	Glyma.04G219600	Disease resistance protein (TIR-NBS-LRR class) family
Chr04	49036629	8417.22	4197.92	6922.51	10030.1	8732.11	10969.8	12491.5	9948.01	6884.08	4249.89	2442.13	10964.1	3661.28	3864.02	103775	Glyma.04G219600	Disease resistance protein (TIR-NBS-LRR class) family
Chr06	11933301	1905.88	68.8525	2725.16	319.754	1605.04	455.897	1204.12	376.185	0	0	0	483.211	145.703	849.752	10139.5	Glyma.06G146200	Disease resistance protein (TIR-NBS-LRR class) family
Chr06	11933346	2652.07	2381.67	1261.53	4272.06	2936.48	4403.39	3303.01	3573.76	3106.04	3049.56	498.837	6158.52	2364.66	543.897	40505.5	Glyma.06G146200	Disease resistance protein (TIR-NBS-LRR class) family
Chr06	11933366	777.084	115.797	695.68	546.556	1124.12	545.745	1400.89	595.24	964.728	220.422	242.554	1876.07	194.493	519.678	9819.05	Glyma.06G146200	Disease resistance protein (TIR-NBS-LRR class) family
Chr06	11933429	414	577	263.33	1248.03	817	1198	956.443	1147.13	0	0	0	2262.63	1071.38	185.451	10140.4	Glyma.06G146200	Disease resistance protein (TIR-NBS-LRR class) family
Chr06	19393170	65.3511	308.793	48.9916	2478.71	11.8955	2125.58	5.87375	3271.11	12.5289	1694.54	4.57648	21.7445	1659.54	8.30377	11717.5	Glyma.06G205100	Disease resistance protein (TIR-NBS-LRR class), putative
Chr06	19393171	203.182	1751.57	220.462	3890.34	47.5818	2187.14	57.7586	2286.53	44.4208	1535.99	0.57206	30.2007	800.697	2.07594	13058.5	Glyma.06G205100	Disease resistance protein (TIR-NBS-LRR class), putative
Chr06	47411102	4245.44	152.31	2307.5	327.19	3472.62	509.972	2125.32	347.546	2295.07	174.791	1374.66	1540.23	145.034	1208.89	20226.6	Glyma.06G285500	Disease resistance protein (TIR-NBS-LRR class), putative
Chr07	4028563	2554.63	711.476	755.695	405.269	1281.31	3136.37	537.449	787.977	1424.88	2420.77	664.162	854.075	513.97	292.708	16340.7	Glyma.07G048000	NTL9 NAC transcription factor-like 14
Chr07	4028583	4124.25	3028.47	1940.07	1805.74	2152.23	8434.09	1685.77	4419.02	4119.74	7041.9	1615.5	2439.01	2928.76	1190.21	46924.7	Glyma.07G048000	NTL9 NAC transcription factor-like 13
Chr07	4028584	6615.91	6663.05	3397.56	2066.01	3597.52	14544.6	1752.34	4774.3	11370.6	19814.8	3422.64	4992.78	5175.79	1394.34	89582.2	Glyma.07G048000	NTL9 NAC transcription factor-like 15
Chr07	4028585	375.472	712.52	536.457	782.033	606.668	2080.65	385.71	2220.73	1604.84	2712.35	206.514	1856.74	1580.67	234.581	15895.9	Glyma.07G048000	NTL9 NAC transcription factor-like 12
Chr08	41924258	983.831	3684.65	1150.08	7820.33	665.296	1672.18	1304.95	2235.44	1938.57	1842.26	124.709	2993.49	1936.91	279.56	28632.3	Glyma.08G301200	Disease resistance protein (TIR-NBS-LRR class) family
Chr09	2042178	433.694	532.042	383.359	1376.92	319.478	1001.64	292.709	700.51	373.59	1060.35	78.9443	510.995	581.474	62.2783	7707.98	Glyma.09G025300	ATDCL2,DCL2
Chr09	2042179	874.516	399.553	995.753	1704.11	419.739	632.265	598.144	711.346	550.134	579.284	58.3502	1139.17	579.469	92.0334	9333.87	Glyma.09G025300	ATDCL2,DCL2
Chr09	2737526	1615.95	652.013	661.386	1333.55	714.577	178.033	1012.24	158.679	1228.97	298.536	446.207	1890.56	305.441	444.252	10940.4	Glyma.09G032400
Chr09	2737586	11729.9	5081.53	15605	9560.39	14481.9	4227.03	25322.7	6655.23	12941.3	3487.31	6852.71	21283	3877.83	17473.2	158579	Glyma.09G032400
Chr09	2737587	3410.14	2686.29	5060.83	4994.6	5861.06	3333.54	7251.15	4064.5	4987.66	3052.65	3082.26	5752.62	2226.31	6564.13	62327.7	Glyma.09G032400
Chr09	2737607	721.238	209.687	867.15	599.848	754.511	165.554	1408.72	362.253	631.003	164.736	370.695	1443.59	259.992	1061.5	9020.48	Glyma.09G032400
Chr09	2737608	598.854	472.579	861.027	941.91	959.283	535.762	1288.31	620.009	922.585	512.771	548.034	1061.86	403.69	1224.11	10950.8	Glyma.09G032400
Chr11	30572485	3386.37	2650.82	6149.66	4952.46	1755.43	4514.87	2941.77	4482.49	5057.13	5181.85	578.925	6007.52	3508.23	1060.81	52228.3	Glyma.11G212800	LRR and NB-ARC domains-containing disease resistance protein
Chr12	31232180	4417.73	65.7229	6457.09	272.658	4921.32	579.022	4699	687.351	2251.79	126.839	867.816	2353.24	159.738	1992.21	29851.5	Glyma.12G163000	Disease resistance protein (TIR-NBS-LRR class) family
Chr12	31232241	822.236	87.6305	1933.94	148.723	1899.02	415.964	2070.5	284.848	602.528	56.459	414.172	308.047	51.4638	507.914	9603.45	Glyma.12G163000	Disease resistance protein (TIR-NBS-LRR class) family
Chr13	30175261	431.317	469.449	73	142	904.904	573.198	485	432	1155	645	112	1395.27	431.093	77.5018	7326.73	Glyma.13G188300	NB-ARC domain-containing disease resistance protein
Chr13	30175365	1240.48	733.384	460.521	417.663	2147.98	1305.3	1015.18	656.389	2095.75	784.238	621.83	2098.34	327.497	243.577	14148.1	Glyma.13G188300	NB-ARC domain-containing disease resistance protein
Chr13	30175366	1563.67	797.02	450.722	363.131	1753.73	1263.7	581.502	506.225	2026.27	798.159	506.846	1049.78	294.079	148.084	12102.9	Glyma.13G187900	NB-ARC domain-containing disease resistance protein
Chr13	30208141	1240.48	733.384	460.521	417.663	2147.98	1305.3	1015.18	656.389	2095.75	784.238	621.83	2098.34	327.497	243.577	14148.1	Glyma.13G187900	NB-ARC domain-containing disease resistance protein
Chr13	30208142	1563.67	797.02	450.722	363.131	1753.73	1263.7	581.502	506.225	2026.27	798.159	506.846	1049.78	294.079	148.084	12102.9	Glyma.13G188300	NB-ARC domain-containing disease resistance protein
Chr15	44546856	2982.39	831.447	4671.34	3989.49	1026.41	443.418	2102.8	750.823	1455.63	591.659	481.103	3480.33	675.045	912.723	24394.6
Chr15	44547192	1347.42	396.424	2164.2	1484.75	683.988	489.174	956.443	480.681	870.192	519.732	268.868	1996.87	478.547	336.995	12474.3
Chr15	44547194	689.157	204.471	1674.29	645.704	639.805	223.789	1489	335.935	910.056	237.437	138.439	2704.77	335.517	235.965	10464.3
Chr15	44547257	784.213	93.8898	906.344	876.224	985.623	350.242	1569.27	459.782	886.137	256.772	348.385	1984.79	264.671	781.246	10547.6
Chr16	1452749	2463.14	762.594	2230.34	2264.3	905.754	1587.32	2052.88	1664.97	1131.02	1549.91	340.376	3545.56	1408.24	1042.12	22948.5	Glyma.16G016600	NTL9 NAC transcription factor-like 9
Chr16	1462005	2463.14	762.594	2230.34	2264.3	905.754	1587.32	2052.88	1664.97	1131.02	1549.91	340.376	3545.56	1408.24	1042.12	22948.5	Glyma.16G016600	NTL9 NAC transcription factor-like 9
Chr16	4856339	326.755	942.028	122.479	1028.66	798.694	2162.18	764.567	2641.04	1414.63	2581.64	287.746	2594.84	3816.34	215.898	19697.5	Glyma.16G050500	AFB3 auxin signaling F-box 3
Chr16	5771256	3658.47	722.952	4319.83	3266.94	2590.66	1648.88	3484.12	2202.93	1593.45	1232.04	520.003	3028.52	1278.57	1217.19	30764.6	Glyma.16G058900
Chr16	5771296	5604.75	1566.92	5827.55	3859.35	1011.96	455.065	754.777	339.031	3334.98	1124.54	862.095	5581.08	783.319	2210.19	33315.6	Glyma.16G058900
Chr16	5771393	2028.26	4685.1	1927.82	8125.21	1182.75	3108.91	2013.72	3328.39	1486.39	2233.61	471.95	2366.52	2689.49	799.238	36447.4	Glyma.16G058900
Chr16	30784574	2028.26	4685.1	1927.82	8125.21	1182.75	3108.91	2013.72	3328.39	1486.39	2233.61	471.95	2366.52	2689.49	799.238	36447.4	Glyma.16G147100
Chr16	30784626	495.48	204.471	707.928	60.7284	1006.86	552.4	1480.19	602.98	198.185	224.289	86.9532	1418.22	150.381	118.329	7307.4	Glyma.16G147100
Chr16	30784710	4931.04	2964.83	5509.1	10206.1	2123.34	4704.55	4228.12	3689.87	3734.76	4322.59	814.614	6864.01	3879.17	1591.56	59563.6	Glyma.16G147100
Chr16	32109708	2009.25	268.108	2028.25	589.933	959.283	418.46	1154.19	433.465	961.311	311.684	358.682	1738.35	254.646	506.53	11992.1	Glyma.16G161900	Pentatricopeptide repeat (PPR) superfamily protein
Chr19	34719949	326.755	942.028	122.479	1028.66	798.694	2162.18	764.567	2641.04	1414.63	2581.64	287.746	2594.84	3816.34	215.898	19697.5	Glyma.19G100200	AFB3 auxin signaling F-box 3

## Sheet: d
Supplemental Table 5d. Unique phasiRNAs in C08
phasiRNA loci	Gene Name	Annotation	W05	C08
			SUM	Ga	Gr	Ya	Yr	Sp	Sr	St
Chr04_47363101	NA	NA	6	3084	37	2372	34	1870	18	3557
Chr06_19393086	Glyma.06G205100	Disease resistance protein (TIR-NB-LRR class)	4	157	3983	34	1622	23	1299	1
Chr11_30572694	Glyma.11G212800	LRR and NB-ARC domains-containing disease resistance protein	10	5802	3098	2729	2129	5821	2225	2525
Chr13_19268783	NA	NA	4	1248	215	984	390	980	349	453
Chr15_44547486	NA	NA	29	1218	496	453	65	503	120	246
Chr16_1462133	Glyma.16G016700	NTL9 NAC transcription factor-like 9	4	205	465	693	622	2440	1146	343
Chr16_1462134	Glyma.16G016700	NTL9 NAC transcription factor-like 9	23	1113	2300	2166	2917	5082	4026	1340
Chr16_30784605	Glyma.16G147100	NA	11	5132	2533	3217	5654	2911	2956	2554
Chr16_30784810	Glyma.16G147100	NA	15	5594	8131	4370	6311	6243	4779	4066
