# Supplementary material for: Comparison of Small RNA Profiles of Glycine max and Glycine soja at Early Developmental Stages
Source: Int J Mol Sci. 2016 Dec 6;17(12):2043. doi: 10.3390/ijms17122043 (PMC5187843; doi:10.3390/ijms17122043)
Supplement: Supplementary file 1 [file ijms-17-02043-s001.zip › ijms-160957-Supplementary Materials/Supplemental Table 6. Candidate miRNAs and triggered phasiRNA.xlsx]

## Sheet: a
Supplemental Table 6a. Summary of miRNAs and their triggered phasiRNAs
	PhasiRNAs triggered by C08	Reads of phasiRNAs triggered by C08	PhasiRNAs triggered by W05	Reads of phasiRNAs triggered by W05
miR1507	5	59850	1	25036
miR1508	3	973	3	4341
miR1509	4	6162	2	1076
miR1510	9	63759	11	46473
miR1514	6	78225	5	142362
miR1536	NA	NA	4	15178
miR2118	1	3120	NA	NA
miR390	1	234	NA	NA
miR393	1	13293	2	19600
miR4409	4	68329	3	42895
miR482	2	1332	2	1213
miR5373	4	518071	4	428719
miR5375	1	2320	5	46802
miR5376	1	4593	2	1209
miR5674	1	6423	2	6140
miR5767	5	126169	3	44861
miR9749	1	6423	1	5454
miR9761	3	3945	NA	NA

## Sheet: b
Supplemental Table 6b. C08 candidate miRNAs and triggered phasiRNAs
miRNA	miRNA target gene	Target gene annotation	Matching secondary small RNA	Count	Sequence	secondary small RNA Target	Annotation
miR1507 triggered secondary small RNAs and its targets
miR1507	Glyma.05G006900	NB-ARC domain-containing disease resistance protein	Chr05_656874	715	TGGAATGAAAGACGAGAAGAA
miR1507	Glyma.05G006900	NB-ARC domain-containing disease resistance protein	Chr05_656914	349	CCGGAGCACCATGATTAAGAG
miR1507	Glyma.11G212800	LRR and NB-ARC domains-containing disease resistance protein	Chr11_30572484	4889	TTTGGAGGATTCATTGTGGCA	Glyma.10G003200.1	CLH2 chlorophyllase 2
miR1507	Glyma.11G212800	LRR and NB-ARC domains-containing disease resistance protein	Chr11_30572485	29568	TTGGAGGATTCATTGTGGCAT
miR1507	Glyma.11G212800	LRR and NB-ARC domains-containing disease resistance protein	Chr11_30572694	24329	TCAACCGGAAAAGATGACATT
miR1508 triggered secondary small RNAs and its targets
miR1508	Glyma.16G199700	Tetratricopeptide repeat (TPR)-like superfamily protein	Chr16_36088304	232	CAGATGGCAGAAACAGTTGAT
miR1508	Glyma.16G199700	Tetratricopeptide repeat (TPR)-like superfamily protein	Chr16_36088409	381	ACGAAGACAGAGGCCTTTGAT
miR1508	Glyma.16G199700	Tetratricopeptide repeat (TPR)-like superfamily protein	Chr16_36088474	360	CCTAGAATTCCAGTTAGACCG
miR1509 triggered secondary small RNAs and its targets
miR1509			Chr13_19268783	4619	ATGCACGGCCTCTTCCTTTAC
miR1509	Glyma.17G249500		Chr17_40464555	230	TAATTGGAGGAGCTTTAACAA
miR1509	Glyma.17G249500		Chr17_40464599	736	CATTTGTTCAGCATGCCCTTT
miR1509	Glyma.17G249500		Chr17_40464641	577	TTGCCTTTTGAGTCTCGTGGA
miR1510 triggered secondary small RNAs and its targets
miR1510	Glyma.06G146200	Disease resistance protein (TIR-NB-LRR class) family	Chr06_11933301	6045	TATTTCTGAAAGAAGGATGCT	Glyma.16G210600.2	TIR-NB-LRR class
miR1510	Glyma.06G146200	Disease resistance protein (TIR-NB-LRR class) family	Chr06_11933346	21890	CATATGAGCTGAAAGAATTGA	Glyma.15G096200.17	Galactose oxidase/kelch repeat superfamily protein
miR1510	Glyma.06G146200	Disease resistance protein (TIR-NB-LRR class) family	Chr06_11933366	5804	AGTAAGGATGATGCTCTTCAA	Glyma.06G268700.4	TIR-NB-LRR class
miR1510	Glyma.06G146200	Disease resistance protein (TIR-NB-LRR class) family	Chr06_11933429	7425	CAATACATGTGGAGGTCTTAA
miR1510	Glyma.06G146200	Disease resistance protein (TIR-NB-LRR class) family	Chr06_11933469	3168	CAAAGTCAATGGAAGGCCTCA	Glyma.04G049000.2
miR1510	Glyma.06G146200	Disease resistance protein (TIR-NB-LRR class) family	Chr06_11933575	3412	TACTTTAAGTATCTCTAGGAT	Glyma.04G049000.2
miR1510	Glyma.13G190300	NB-ARC domain-containing disease resistance protein	Chr13_30389946	4593	TAATACAATTGTGGATGGCTG
miR1510	Glyma.13G190300	NB-ARC domain-containing disease resistance protein	Chr13_30390007	5711	AGAAGTTGGTGAACAATACTT
miR1510	Glyma.13G194100	NB-ARC domain-containing disease resistance protein	Chr13_30728231	5711	AGAAGTTGGTGAACAATACTT
miR1514 triggered secondary small RNAs and its targets
miR1514	Glyma.07G048000	NAC transcription factor-like 9	Chr07_4028563	4410	TAGTTTCAAATGAAGTCTGCA	Glyma.16G016600.1	NTL9 NAC transcription factor-like 9
miR1514	Glyma.07G048000	NAC transcription factor-like 9	Chr07_4028583	18593	TGAAGTCTGCATTTCCTCTGT	Glyma.18G048800.1	Protein of unknown function (DUF607)
miR1514	Glyma.07G048000	NAC transcription factor-like 9	Chr07_4028584	26291	ATGAAGTCTGCATTTCCTCTG	Glyma.18G048800.1	Protein of unknown function (DUF607)
miR1514	Glyma.07G048000	NAC transcription factor-like 9	Chr07_4028585	8573	AGAGGAAATGCAGACTTCATT	Glyma.18G048800.1	Protein of unknown function (DUF607)
miR1514	Glyma.16G016600	NAC transcription factor-like 9	Chr16_1452749	14444	TAGTTTCAAATGGAGTCTGCA	Glyma.07G048000.2	NTL9 NAC transcription factor-like 9
miR1514	Glyma.16G016700	NAC transcription factor-like 9	Chr16_1462133	5914	AAAAGGGTATACTGTGAAAGC	Glyma.07G048000.2	NTL9 NAC transcription factor-like 9
miR2118 triggered secondary small RNAs and its targets
miR2118	Glyma.03G136600	DTW domain-containing protein	Chr03_35271156	3120	TCCATGAAGGCTCCAGAATAG
miR390 triggered secondary small RNAs and its targets
miR390			Chr14_3878425	234	TTAGAAGAATAAGCTCAGGAG
miR393 triggered secondary small RNAs and its targets
miR393	Glyma.16G050500	Auxin signaling F-box 3	Chr16_4856339	13293	CAGAAGGTAGAGAAGATGTAT	Glyma.19G100200	Auxin signaling F-box 3
miR4409 triggered secondary small RNAs and its targets
miR4409	Glyma.16G058900		Chr16_5771256	18747	TTAAGGAATTGTAAGTGATGA
miR4409	Glyma.16G058900		Chr16_5771296	18067	TTTGTTTCTGAAATGGTTGGT	Glyma.01G184300	CRK CDPK-related kinase
miR4409	Glyma.16G058900		Chr16_5771299	9890	AACCATTTCAGAAACAAACAT	Glyma.16G147100.1
miR4409	Glyma.16G058900		Chr16_5771393	21625	CACCATTAAGACAGAGACCTT	Glyma.16G147100.1
miR482 triggered secondary small RNAs and its targets
miR482			Chr19_40041066	496	TTAAAATAGTTCTGATGTCAA
miR482			Chr19_40041087	836	TGGAACTAAAGCTTGAGTCAT
miR5373 triggered secondary small RNAs and its targets
miR5373	Glyma.04G219600	Disease resistance protein (TIR-NB-LRR class) family	Chr04_49036503	67723	TCTCTTGATTCTAGATGATGT	Glyma.16G128000.1	TIR-NB-LRR class
miR5373	Glyma.04G219600	Disease resistance protein (TIR-NB-LRR class) family	Chr04_49036524	24508	TAGACTCCAGCGAAAGAAGGT
miR5373	Glyma.04G219600	Disease resistance protein (TIR-NB-LRR class) family	Chr04_49036610	366345	TGAAAGAAGGATGCTTTGGAA	Glyma.16G198900	TIR-NB-LRR class
miR5373	Glyma.04G219600	Disease resistance protein (TIR-NB-LRR class) family	Chr04_49036629	59495	CAAACATGAGCTACAACATTT
miR5375 triggered secondary small RNAs and its targets
miR5375	Glyma.16G031100	Nuclear transport factor 2 (NTF2) family protein	Chr16_2942320	2320	TGACGACGACCAAGTGATCAT
miR5376 triggered secondary small RNAs and its targets
miR5376	Glyma.13G195600	LRR and NB-ARC domains-containing disease resistance protein	Chr13_30916260	4593	TAATACAATTGTGGATGGCTG
miR5674 triggered secondary small RNAs and its targets
miR5674	Glyma.16G161900	Pentatricopeptide repeat (PPR) superfamily protein	Chr16_32109708	6423	ATTAACTGACTGGCAAGGCAA
miR5767 triggered secondary small RNAs and its targets
miR5767	Glyma.16G147100		Chr16_30784574	21625	CACCATTAAGACAGAGACCTT
miR5767	Glyma.16G147100		Chr16_30784605	24957	ATTTGATACACAAATCGGACA	Glyma.10G064300.1	Exostosin family protein
miR5767	Glyma.16G147100		Chr16_30784626	4488	TGGAGGACCTTTGAAGGTGCA	Glyma.02G041600	F-box family protein
miR5767	Glyma.16G147100		Chr16_30784710	35605	CTAATACTTTGGCATGGATAA	Glyma.17G102800.2	Actin binding
miR5767	Glyma.16G147100		Chr16_30784810	39494	TTTCTGAGCAACTGTATGGCA	Glyma.05G013100.1	unknown protein
miR9749 triggered secondary small RNAs and its targets
miR9749	Glyma.16G161900	PPR superfamily protein	Chr16_32109708	6423	ATTAACTGACTGGCAAGGCAA	Glyma.09G256600	PPR superfamily protein
miR9761 triggered secondary small RNAs and its targets
miR9761			Chr02_45229580	878	AACAACTTACAAGAAATCTTA
miR9761			Chr02_45229599	2494	AGAATTTAATATGAAGGTCTA
miR9761			Chr02_45229685	573	TAAGAAGAATAAGCTCAGGAG

## Sheet: c
Supplemental Table 6c. W05 candidate miRNAs and triggered phasiRNAs
miRNA	miRNA target gene	Target gene annotation	Matching secondary small RNA	Count	Sequence	secondary small RNA Target	Annotation
miR1507 triggered secondary small RNAs and its targets
miR1507	Glyma.11G212800	LRR and NB-ARC domains-containing disease resistance protein	Chr11_30572485	25036	TTGGAGGATTCATTGTGGCAT	Glyma.10G003200.1	CLH2 chlorophyllase 2
miR1508 triggered secondary small RNAs and its targets
miR1508	Glyma.09G256600	Pentatricopeptide repeat (PPR) superfamily protein	Chr09_47565243	370	TGAGGTAAAGAAATCACTGCA
miR1508	Glyma.09G256600	Pentatricopeptide repeat (PPR) superfamily protein	Chr09_47565390	493	CAGATCAACTAGGCCTGATGT
miR1508	Glyma.16G165400	Tetratricopeptide repeat (TPR)-like superfamily protein	Chr16_32453578	3478	TGAGGTCCAGAAATCAGTGCA
miR1509 triggered secondary small RNAs and its targets
miR1509	Glyma.17G249500		Chr17_40464599	506	CATTTGTTCAGCATGCCCTTT
miR1509	Glyma.17G249500		Chr17_40464641	570	TTGCCTTTTGAGTCTCGTGGA
miR1510 triggered secondary small RNAs and its targets
miR1510	Glyma.06G146200	Disease resistance protein (TIR-NBS-LRR class) family	Chr06_11933301	4107	TATTTCTGAAAGAAGGATGCT	Glyma.16G210600.2	TIR-NBS-LRR class
miR1510	Glyma.06G146200	Disease resistance protein (TIR-NBS-LRR class) family	Chr06_11933346	20806	CATATGAGCTGAAAGAATTGA	Glyma.15G096200.17	Galactose oxidase/kelch repeat superfamily protein
miR1510	Glyma.06G146200	Disease resistance protein (TIR-NBS-LRR class) family	Chr06_11933366	4300	AGTAAGGATGATGCTCTTCAA	Glyma.06G268700.4	TIR-NBS-LRR class
miR1510	Glyma.06G146200	Disease resistance protein (TIR-NBS-LRR class) family	Chr06_11933429	3006	CAATACATGTGGAGGTCTTAA
miR1510	Glyma.06G205100	Disease resistance protein (TIR-NBS-LRR class) family	Chr06_19393170	5130	ATGGACTAGGCTACATAATGC	Glyma.04G049000.2
miR1510	Glyma.06G205100	Disease resistance protein (TIR-NBS-LRR class) family	Chr06_19393171	6561	TGGACTAGGCTACATAATGCA	Glyma.04G049000.2
miR1510	Glyma.13G190300	NB-ARC domain-containing disease resistance protein	Chr13_30389337	121	CTTTCAGGGTAACAAGAACAA
miR1510	Glyma.13G190300	NB-ARC domain-containing disease resistance protein	Chr13_30389356	395	TTAGTGATGGCCTCAAGAATT
miR1510	Glyma.13G190300	NB-ARC domain-containing disease resistance protein	Chr13_30389400	826	TAGAGATGGTTCACGGAAGAT
miR1510	Glyma.13G194100	NB-ARC domain-containing disease resistance protein	Chr13_30727577	395	TTAGTGATGGCCTCAAGAATT
miR1510	Glyma.13G194100	NB-ARC domain-containing disease resistance protein	Chr13_30727621	826	TAGAGATGGTTCACGGAAGAT
miR1514 triggered secondary small RNAs and its targets
miR1514	Glyma.07G048000	NTL9 NAC transcription factor-like 9	Chr07_4028563	13652	TAGTTTCAAATGAAGTCTGCA	Glyma.16G016600.1	NTL9 NAC transcription factor-like 9
miR1514	Glyma.07G048000	NTL9 NAC transcription factor-like 9	Chr07_4028583	34591	TGAAGTCTGCATTTCCTCTGT	Glyma.18G048800.1	Protein of unknown function (DUF607)
miR1514	Glyma.07G048000	NTL9 NAC transcription factor-like 9	Chr07_4028584	75258	ATGAAGTCTGCATTTCCTCTG	Glyma.18G048800.1	Protein of unknown function (DUF607)
miR1514	Glyma.07G048000	NTL9 NAC transcription factor-like 9	Chr07_4028585	9491	AGAGGAAATGCAGACTTCATT	Glyma.18G048800.1	Protein of unknown function (DUF607)
miR1514	Glyma.16G016600	NTL9 NAC transcription factor-like 9	Chr16_1452749	9370	TAGTTTCAAATGGAGTCTGCA	Glyma.07G048000.2	NTL9 NAC transcription factor-like 9
miR1536 triggered secondary small RNAs and its targets
miR1536			Chr15_44547192	4813	TCTCATGAGGGCATTGTATAA
miR1536			Chr15_44547194	3146	TCATGAGGGCATTGTATAAAA	Glyma.10G193000.3	BSD domain (BTF2-like transcription factors, Synapse-associated proteins and DOS2-like proteins)
miR1536			Chr15_44547256	3169	CATATGTAAATCTCTTGGGAA	Glyma.04G115900	CSN6A COP9 signalosome subunit 6A
miR1536			Chr15_44547257	4050	ATATGTAAATCTCTTGGGAAT	Glyma.04G115900	CSN6A COP9 signalosome subunit 6A
miR393 triggered secondary small RNAs and its targets
miR393	Glyma.16G050500	Auxin signaling F-box 3	Chr16_4856339	9800	CAGAAGGTAGAGAAGATGTAT	Glyma.19G100200	Auxin signaling F-box 3
miR393	Glyma.19G100200	AFB3 auxin signaling F-box 3	Chr19_34719949	9800	CAGAAGGTAGAGAAGATGTAT
miR4409 triggered secondary small RNAs and its targets
miR4409	Glyma.16G058900		Chr16_5771256	12704	TTAAGGAATTGTAAGTGATGA
miR4409	Glyma.16G058900		Chr16_5771296	13846	TTTGTTTCTGAAATGGTTGGT	Glyma.01G184300	CRK CDPK-related kinase
miR4409	Glyma.16G058900		Chr16_5771393	16345	CACCATTAAGACAGAGACCTT	Glyma.16G147100.1
miR482 triggered secondary small RNAs and its targets
miR482			Chr19_40041192	624	TCACCAGCGGATGATTGATAT
miR482			Chr19_40041191	589	CACCAGCGGATGATTGATATT
miR5373 triggered secondary small RNAs and its targets
miR5373	Glyma.04G219600	Disease resistance protein (TIR-NBS-LRR class) family	Chr04_49036503	52404	TCTCTTGATTCTAGATGATGT	Glyma.16G128000.1	TIR-NBS-LRR class
miR5373	Glyma.04G219600	Disease resistance protein (TIR-NBS-LRR class) family	Chr04_49036524	18712	TAGACTCCAGCGAAAGAAGGT
miR5373	Glyma.04G219600	Disease resistance protein (TIR-NBS-LRR class) family	Chr04_49036610	307224	TGAAAGAAGGATGCTTTGGAA	Glyma.16G198900	TIR-NBS-LRR class
miR5373	Glyma.04G219600	Disease resistance protein (TIR-NBS-LRR class) family	Chr04_49036629	50379	CAAACATGAGCTACAACATTT
miR5375 triggered secondary small RNAs and its targets
miR5375	Glyma.16G031100	Nuclear transport factor 2 (NTF2) family protein	Chr16_2942564	3467	CCAATGAGGGAAATGAAGACG
miR5375	Glyma.16G031100	Nuclear transport factor 2 (NTF2) family protein	Chr16_2942660	10464	AATTGAAGAATTTAATGGCAT
miR5375	Glyma.16G031100	Nuclear transport factor 2 (NTF2) family protein	Chr16_2942721	8254	TGATACCGAAGGAGGAGCTAA
miR5375	Glyma.16G031100	Nuclear transport factor 2 (NTF2) family protein	Chr16_2942767	15932	CAGAGACTAGAGTATTTGCAT
miR5375	Glyma.16G031100	Nuclear transport factor 2 (NTF2) family protein	Chr16_2942865	8685	TTCCTAGACATGGCACTGACC
miR5376 triggered secondary small RNAs and its targets
miR5376	Glyma.13G195600	LRR and NB-ARC domains-containing disease resistance protein	Chr13_30915667	383	TTAGTGATGGCCTCAAGAATT
miR5376	Glyma.13G195600	LRR and NB-ARC domains-containing disease resistance protein	Chr13_30915711	826	TAGAGATGGTTCACGGAAGAT
miR5674 triggered secondary small RNAs and its targets
miR5674	Glyma.16G161900	Pentatricopeptide repeat (PPR) superfamily protein	Chr16_32109708	5454	ATTAACTGACTGGCAAGGCAA	Glyma.09G256600	PPR superfamily protein
miR5674	Glyma.16G199700	Tetratricopeptide repeat (TPR)-like superfamily protein	Chr16_36088475	686	CTAGAATTCCAGTTAGACCGA
miR5767 triggered secondary small RNAs and its targets
miR5767	Glyma.16G147100		Chr16_30784574	16345	CACCATTAAGACAGAGACCTT
miR5767	Glyma.16G147100		Chr16_30784626	3078	TGGAGGACCTTTGAAGGTGCA	Glyma.02G041600	F-box family protein
miR5767	Glyma.16G147100		Chr16_30784710	25438	CTAATACTTTGGCATGGATAA	Glyma.17G102800.2	Actin binding
miR9749 triggered secondary small RNAs and its targets
miR9749	Glyma.16G161900	Pentatricopeptide repeat (PPR) superfamily protein	Chr16_32109708	5454	ATTAACTGACTGGCAAGGCAA	Glyma.09G256600	PPR superfamily protein
